# Supplementary material for: Reorganizing heterogeneous information from host–microbe interaction reveals innate associations among samples
Source: Quant Biol. 2023 Nov 29;11(4):451–70. doi: 10.1002/qub2.25 (PMC12807269; doi:10.1002/qub2.25)
Supplement: Supplementary file 2 — Table S1–S5 [file QUB2-11-451-s001.xlsx]

## Sheet: Table S1
Table S1. Attributes and sub-attributes studied in this paper.
No	Catagoty	Attribute	Sub-attribute (sub-attribute: sample number)
1	Demographic characteristics	SEX	{'female': 5648, 'male': 5047, 'NA': 481, 'other': 8}
2	Demographic characteristics	AGE_CAT	{'60s': 1967, '50s': 1944, '20s': 1094, '70+': 635, '30s': 2034, '40s': 1985, 'NA': 751, 'child': 501, 'teen': 271, 'baby': 2}
3	Demographic characteristics	LEVEL_OF_EDUCATION	{'Graduate or Professional degree': 3661, 'NA': 3230, 'Some graduate school or professional': 601, 'High School or GED equilivant': 322, "Associate's degree": 210, "Bachelor's degree": 2061, 'Some college or technical school': 825, 'Did not complete high school': 274}
4	Demographic characteristics	ECONOMIC_REGION	{'NA': 3877, 'Far West': 2987, 'Plains': 273, 'New England': 757, 'Southwest': 596, 'Mideast': 833, 'Southeast': 745, 'Rocky Mountain': 644, 'Great Lakes': 472}
5	Demographic characteristics	RACE	{'Caucasian': 9638, 'Other': 323, 'Asian or Pacific Islander': 540, 'African American': 90, 'Hispanic': 288, 'NA': 305}
6	Demographic characteristics	CENSUS_REGION	{'NA': 3877, 'West': 3868, 'Midwest': 745, 'Northeast': 1371, 'South': 1323}
7	Life and customs	DRINKING_WATER_SOURCE	{'Bottled': 1039, 'City': 5127, 'Well': 724, 'Filtered': 3874, 'NA': 420}
8	Life and customs	LAST_MOVE	{'I have lived in my current state of residence for more than a year.': 7535, 'NA': 2862, 'Within the past 3 months': 155, 'Within the past 6 months': 222, 'Within the past year': 307, 'Within the past month': 103}
9	Life and customs	ROOMMATES	{'One': 1328, 'NA': 2668, 'None': 6386, 'More than three': 197, 'Two': 359, 'Three': 246}
10	Life and customs	EXERCISE_LOCATION	{'None of the above': 285, 'Outdoors': 3265, 'NA': 535, 'Both': 3732, 'Indoors': 2292, 'Depends on the season': 1075}
11	Life and customs	LAST_TRAVEL	{'I have not been outside of my country of residence in the past year.': 4755, '6 months': 1403, '3 months': 1457, 'Month': 1163, 'NA': 495, '1 year': 1911}
12	Life and customs	CAT	{'No': 8044, 'Yes': 2770, 'NA': 370}
13	Life and customs	DOG	{'No': 7567, 'Yes': 3274, 'NA': 343}
14	Life and customs	PETS_OTHER	{'NA': 5826, 'No': 4787, 'Yes': 571}
15	Life and customs	SLEEP_DURATION	{'7-8 hours': 4435, '5-6 hours': 1075, '8 or more hours': 1940, '6-7 hours': 3282, 'Less than 5 hours': 135, 'NA': 317}
16	Life and customs	EXERCISE_FREQUENCY	{'Never': 318, 'Occasionally (1-2 times/week)': 2775, 'Rarely (a few times/month)': 1184, 'Daily': 2334, 'Regularly (3-5 times/week)': 4205, 'NA': 368}
17	Life and customs	POOL_FREQUENCY	{'Never': 4923, 'Rarely (a few times/month)': 4421, 'Regularly (3-5 times/week)': 500, 'Occasionally (1-2 times/week)': 921, 'Daily': 57, 'NA': 362}
18	Life and customs	TEETHBRUSHING_FREQUENCY	{'Daily': 10194, 'NA': 327, 'Regularly (3-5 times/week)': 453, 'Rarely (a few times/month)': 47, 'Occasionally (1-2 times/week)': 132, 'Never': 31}
19	Life and customs	FLOSSING_FREQUENCY	{'Daily': 3848, 'Occasionally (1-2 times/week)': 1740, 'Never': 1374, 'Regularly (3-5 times/week)': 1696, 'Rarely (a few times/month)': 2141, 'NA': 385}
20	Life and customs	COSMETICS_FREQUENCY	{'Never': 6073, 'Rarely (a few times/month)': 990, 'Regularly (3-5 times/week)': 1000, 'Daily': 1988, 'Occasionally (1-2 times/week)': 732, 'NA': 401}
21	Life and customs	NAIL_BITER	{'No': 8350, 'Yes': 2354, 'NA': 480}
22	Life and customs	DOMINANT_HAND	{'I am right handed': 9497, 'I am left handed': 1025, 'I am ambidextrous': 251, 'NA': 411}
23	Life and customs	CONTRACEPTIVE	{'No': 8592, 'NA': 1883, 'Yes, I use the NuvaRing': 38, 'Yes, I am taking the pill': 429, 'Yes, I use a hormonal IUD (Mirena)': 203, 'Yes, I use an injected contraceptive (DMPA)': 29, 'Yes, I use a contraceptive patch (Ortho-Evra)': 10}
24	Life and customs	CONSUME_ANIMAL_PRODUCTS_ABX	{'NA': 5657, 'No': 2328, 'Yes': 3199}
25	Life and customs	SMOKING_FREQUENCY	{'Never': 10138, 'Rarely (a few times/month)': 418, 'NA': 314, 'Regularly (3-5 times/week)': 50, 'Occasionally (1-2 times/week)': 104, 'Daily': 160}
26	Life and customs	SOFTENER	{'No': 7148, 'Yes': 3554, 'NA': 482}
27	Life and customs	DEODORANT_USE	{'I do not use deodorant or an antiperspirant': 3050, 'I use deodorant': 4031, 'I use an antiperspirant': 2361, 'Not sure, but I use some form of deodorant/antiperspirant': 1370, 'NA': 372}
28	Dietary habits	DRINKS_PER_SESSION	{'NA': 7798, '2-3': 542, "I don't drink": 665, '1-2': 1118, '1': 696, '3-4': 225, '4+': 140}
29	Dietary habits	ALCOHOL_TYPES_UNSPECIFIED	{'No': 6318, 'Yes': 4866}
30	Dietary habits	ALCOHOL_TYPES_SPIRITSHARD_ALCOHOL	{'No': 8321, 'Yes': 2863}
31	Dietary habits	ALCOHOL_FREQUENCY	{'Rarely (a few times/month)': 2716, 'Regularly (3-5 times/week)': 2052, 'Never': 2584, 'Daily': 1140, 'Occasionally (1-2 times/week)': 2371, 'NA': 321}
32	Dietary habits	ALCOHOL_TYPES_SOUR_BEERS	{'No': 10690, 'Yes': 494}
33	Dietary habits	ALCOHOL_TYPES_RED_WINE	{'No': 6759, 'Yes': 4425}
34	Dietary habits	ALCOHOL_TYPES_WHITE_WINE	{'Yes': 3223, 'No': 7961}
35	Dietary habits	ALCOHOL_TYPES_BEERCIDER	{'No': 7630, 'Yes': 3554}
36	Dietary habits	SPECIALIZED_DIET_UNSPECIFIED	{'NA': 8094, 'Yes': 497, 'No': 2593}
37	Dietary habits	SPECIALIZED_DIET_WESTENPRICE_OR_OTHER_LOWGRAIN_LOW_PROCESSED_FO	{'NA': 8094, 'No': 2672, 'Yes': 418}
38	Dietary habits	SPECIALIZED_DIET_RAW_FOOD_DIET	{'NA': 8094, 'No': 3063, 'Yes': 27}
39	Dietary habits	SPECIALIZED_DIET_EXCLUDE_DAIRY	{'NA': 8094, 'No': 2771, 'Yes': 319}
40	Dietary habits	SPECIALIZED_DIET_EXCLUDE_NIGHTSHADES	{'NA': 8094, 'No': 3035, 'Yes': 55}
41	Dietary habits	SPECIALIZED_DIET_PALEODIET_OR_PRIMAL_DIET	{'NA': 8094, 'No': 2986, 'Yes': 104}
42	Dietary habits	SPECIALIZED_DIET_KOSHER	{'NA': 8094, 'No': 3077, 'Yes': 13}
43	Dietary habits	SPECIALIZED_DIET_I_DO_NOT_EAT_A_SPECIALIZED_DIET	{'NA': 8094, 'No': 1554, 'Yes': 1536}
44	Dietary habits	SPECIALIZED_DIET_EXCLUDE_REFINED_SUGARS	{'NA': 8094, 'No': 2552, 'Yes': 538}
45	Dietary habits	HIGH_FAT_RED_MEAT_FREQUENCY	{'Occasionally (1-2 times/week)': 2176, 'NA': 2944, 'Never': 1899, 'Rarely (less than once/week)': 3228, 'Regularly (3-5 times/week)': 844, 'Daily': 93}
46	Dietary habits	RED_MEAT_FREQUENCY	{'Occasionally (1-2 times/week)': 2980, 'NA': 2915, 'Regularly (3-5 times/week)': 1810, 'Rarely (less than once/week)': 1977, 'Never': 1329, 'Daily': 173}
47	Dietary habits	MEAT_EGGS_FREQUENCY	{'Daily': 2775, 'NA': 2844, 'Occasionally (1-2 times/week)': 1319, 'Regularly (3-5 times/week)': 3427, 'Rarely (less than once/week)': 443, 'Never': 376}
48	Dietary habits	READY_TO_EAT_MEALS_FREQUENCY	{'Occasionally (1-2 times/week)': 1190, 'NA': 2896, 'Rarely (less than once/week)': 2665, 'Never': 4068, 'Regularly (3-5 times/week)': 309, 'Daily': 56}
49	Dietary habits	POULTRY_FREQUENCY	{'Occasionally (1-2 times/week)': 3231, 'NA': 2879, 'Regularly (3-5 times/week)': 2737, 'Rarely (less than once/week)': 1064, 'Never': 999, 'Daily': 274}
50	Dietary habits	WHOLE_EGGS	{'Occasionally (1-2 times/week)': 3149, 'NA': 2893, 'Regularly (3-5 times/week)': 2179, 'Rarely (less than once/week)': 1356, 'Never': 743, 'Daily': 864}
51	Dietary habits	MILK_SUBSTITUTE_FREQUENCY	{'Never': 3920, 'NA': 2901, 'Rarely (less than once/week)': 1426, 'Regularly (3-5 times/week)': 877, 'Daily': 1170, 'Occasionally (1-2 times/week)': 890}
52	Dietary habits	MILK_CHEESE_FREQUENCY	{'Daily': 1956, 'NA': 2884, 'Regularly (3-5 times/week)': 2147, 'Occasionally (1-2 times/week)': 1539, 'Never': 1265, 'Rarely (less than once/week)': 1393}
53	Dietary habits	TYPES_OF_PLANTS	{'NA': 3308, '6 to 10': 1968, '11 to 20': 2873, '21 to 30': 1497, 'Less than 5': 589, 'More than 30': 949}
54	Dietary habits	VEGETABLE_FREQUENCY	{'Regularly (3-5 times/week)': 2913, 'NA': 2888, 'Rarely (less than once/week)': 236, 'Daily': 4282, 'Occasionally (1-2 times/week)': 785, 'Never': 80}
55	Dietary habits	DIET_TYPE	{'Omnivore': 8844, 'NA': 371, 'Omnivore but do not eat red meat': 711, 'Vegetarian': 437, 'Vegetarian but eat seafood': 555, 'Vegan': 266}
56	Dietary habits	FERMENTED_PLANT_FREQUENCY	{'Never': 2842, 'NA': 3019, 'Occasionally (1-2 times/week)': 1171, 'Rarely (less than once/week)': 2705, 'Regularly (3-5 times/week)': 861, 'Daily': 586}
57	Dietary habits	FROZEN_DESSERT_FREQUENCY	{'Occasionally (1-2 times/week)': 1284, 'NA': 2894, 'Rarely (less than once/week)': 4107, 'Regularly (3-5 times/week)': 445, 'Never': 2388, 'Daily': 66}
58	Dietary habits	SUGARY_SWEETS_FREQUENCY	{'Daily': 1027, 'NA': 2895, 'Occasionally (1-2 times/week)': 2197, 'Regularly (3-5 times/week)': 1765, 'Rarely (less than once/week)': 2071, 'Never': 1229}
59	Dietary habits	SUGAR_SWEETENED_DRINK_FREQUENCY	{'Never': 5916, 'NA': 2905, 'Regularly (3-5 times/week)': 192, 'Occasionally (1-2 times/week)': 423, 'Rarely (less than once/week)': 1635, 'Daily': 113}
60	Dietary habits	ARTIFICIAL_SWEETENERS	{'NA': 5826, 'Occasionally (1-2 times/week)': 266, 'Never': 3964, 'Rarely (a few times/month)': 754, 'Regularly (3-5 times/week)': 197, 'Daily': 177}
61	Dietary habits	ONE_LITER_OF_WATER_A_DAY_FREQUENCY	{'Daily': 4120, 'NA': 2941, 'Occasionally (1-2 times/week)': 1010, 'Rarely (less than once/week)': 646, 'Never': 331, 'Regularly (3-5 times/week)': 2136}
62	Dietary habits	SEAFOOD_FREQUENCY	{'Occasionally (1-2 times/week)': 3558, 'NA': 2901, 'Regularly (3-5 times/week)': 1105, 'Rarely (less than once/week)': 2458, 'Never': 1085, 'Daily': 77}
63	Dietary habits	OLIVE_OIL	{'Daily': 2033, 'NA': 2917, 'Occasionally (1-2 times/week)': 1722, 'Regularly (3-5 times/week)': 3116, 'Never': 532, 'Rarely (less than once/week)': 864}
64	Dietary habits	FRUIT_FREQUENCY	{'Regularly (3-5 times/week)': 2522, 'NA': 2899, 'Occasionally (1-2 times/week)': 1688, 'Daily': 2583, 'Rarely (less than once/week)': 1070, 'Never': 422}
65	Dietary habits	WHOLE_GRAIN_FREQUENCY	{'Occasionally (1-2 times/week)': 1842, 'NA': 2949, 'Rarely (less than once/week)': 1615, 'Daily': 1425, 'Regularly (3-5 times/week)': 2359, 'Never': 994}
66	Dietary habits	PREPARED_MEALS_FREQUENCY	{'Occasionally (1-2 times/week)': 3033, 'NA': 2858, 'Regularly (3-5 times/week)': 1164, 'Rarely (less than once/week)': 3290, 'Never': 651, 'Daily': 188}
67	Dietary habits	HOMECOOKED_MEALS_FREQUENCY	{'Daily': 4576, 'NA': 2927, 'Occasionally (1-2 times/week)': 519, 'Regularly (3-5 times/week)': 2778, 'Never': 157, 'Rarely (less than once/week)': 227}
68	Dietary habits	SALTED_SNACKS_FREQUENCY	{'Never': 1428, 'NA': 2898, 'Occasionally (1-2 times/week)': 2249, 'Rarely (less than once/week)': 2892, 'Daily': 361, 'Regularly (3-5 times/week)': 1356}
69	Medication or nutritional supplements	ACNE_MEDICATION_OTC	{'No': 9874, 'Yes': 873, 'NA': 437}
70	Medication or nutritional supplements	ACNE_MEDICATION	{'No': 10527, 'NA': 424, 'Yes': 233}
71	Medication or nutritional supplements	CANCER_TREATMENT	{'NA': 10814, 'Surgery only': 250, 'No treatment': 17, 'Chemotherapy': 56, 'Radiation therapy': 47}
72	Medication or nutritional supplements	FLU_VACCINE_DATE	{'Year': 2005, '6 months': 1952, 'NA': 399, 'I have not gotten the flu vaccine in the past year.': 6271, 'Week': 193, 'Month': 364}
73	Medication or nutritional supplements	ANTIBIOTIC_HISTORY	{'6 months': 1278, 'I have not taken antibiotics in the past year.': 7337, 'NA': 382, 'Year': 1564, 'Week': 227, 'Month': 396}
74	Medication or nutritional supplements	MULTIVITAMIN	{'No': 7289, 'Yes': 3499, 'NA': 396}
75	Medication or nutritional supplements	VITAMIN_D_SUPPLEMENT_FREQUENCY	{'Regularly (3-5 times/week)': 818, 'NA': 2915, 'Rarely (a few times/month)': 1019, 'Daily': 2095, 'Never': 3700, 'Occasionally (1-2 times/week)': 637}
76	Medication or nutritional supplements	VITAMIN_B_SUPPLEMENT_FREQUENCY	{'Never': 4755, 'NA': 2917, 'Occasionally (1-2 times/week)': 539, 'Rarely (a few times/month)': 967, 'Daily': 1422, 'Regularly (3-5 times/week)': 584}
77	Medication or nutritional supplements	PROBIOTIC_FREQUENCY	{'Rarely (a few times/month)': 1617, 'NA': 2892, 'Occasionally (1-2 times/week)': 800, 'Never': 3515, 'Daily': 1525, 'Regularly (3-5 times/week)': 835}
78	Medication or nutritional supplements	OTHER_SUPPLEMENT_FREQUENCY	{'Yes': 5492, 'No': 5247, 'NA': 445}
79	Physical disease	IBD_DIAGNOSIS_REFINED	{'NA': 10973, "Colonic Crohn's Disease": 116, "Ileal Crohn's Disease": 18, 'Ulcerative colitis': 64, 'Microcolitis': 7, "Ileal and Colonic Crohn's Disease": 6}
80	Physical disease	IBD	{'I do not have this condition': 9886, 'NA': 746, 'Diagnosed by a medical professional (doctor, physician assistant)': 415, 'Self-diagnosed': 118, 'Diagnosed by an alternative medicine practitioner': 19}
81	Physical disease	IBS	{'Diagnosed by a medical professional (doctor, physician assistant)': 1025, 'NA': 2999, 'I do not have this condition': 6586, 'Self-diagnosed': 507, 'Diagnosed by an alternative medicine practitioner': 67}
82	Physical disease	SIBO	{'Diagnosed by a medical professional (doctor, physician assistant)': 197, 'NA': 3099, 'I do not have this condition': 7555, 'Diagnosed by an alternative medicine practitioner': 104, 'Self-diagnosed': 229}
83	Physical disease	DIABETES	{'I do not have this condition': 10506, 'Diagnosed by a medical professional (doctor, physician assistant)': 187, 'NA': 479, 'Self-diagnosed': 10, 'Diagnosed by an alternative medicine practitioner': 2}
84	Physical disease	DIABETES_TYPE	{'NA': 11076, 'Type II diabetes': 86, 'Type I diabetes': 18, 'Gestational diabetes': 4}
85	Physical disease	MIGRAINE	{'I do not have this condition': 8965, 'Diagnosed by a medical professional (doctor, physician assistant)': 970, 'Self-diagnosed': 487, 'NA': 749, 'Diagnosed by an alternative medicine practitioner': 13}
86	Physical disease	CARDIOVASCULAR_DISEASE	{'I do not have this condition': 7996, 'NA': 2903, 'Diagnosed by a medical professional (doctor, physician assistant)': 273, 'Self-diagnosed': 9, 'Diagnosed by an alternative medicine practitioner': 3}
87	Physical disease	LUNG_DISEASE	{'Diagnosed by a medical professional (doctor, physician assistant)': 1027, 'NA': 679, 'I do not have this condition': 9440, 'Self-diagnosed': 23, 'Diagnosed by an alternative medicine practitioner': 15}
88	Physical disease	LIVER_DISEASE	{'I do not have this condition': 7981, 'NA': 3032, 'Diagnosed by an alternative medicine practitioner': 12, 'Diagnosed by a medical professional (doctor, physician assistant)': 152, 'Self-diagnosed': 7}
89	Physical disease	KIDNEY_DISEASE	{'I do not have this condition': 8132, 'NA': 2916, 'Diagnosed by a medical professional (doctor, physician assistant)': 122, 'Diagnosed by an alternative medicine practitioner': 4, 'Self-diagnosed': 10}
90	Physical disease	THYROID	{'I do not have this condition': 7315, 'NA': 2932, 'Diagnosed by a medical professional (doctor, physician assistant)': 828, 'Diagnosed by an alternative medicine practitioner': 58, 'Self-diagnosed': 51}
91	Physical disease	ACID_REFLUX	{'NA': 5861, 'Diagnosed by a medical professional (doctor, physician assistant)': 793, 'I do not have this condition': 4256, 'Self-diagnosed': 262, 'Diagnosed by an alternative medicine practitioner': 12}
92	Physical disease	TONSILS_REMOVED	{'Yes': 2436, 'No': 8169, 'NA': 579}
93	Physical disease	AUTOIMMUNE	{'I do not have this condition': 7092, 'NA': 2967, 'Diagnosed by a medical professional (doctor, physician assistant)': 979, 'Self-diagnosed': 83, 'Diagnosed by an alternative medicine practitioner': 63}
94	Physical disease	CDIFF	{'I do not have this condition': 7979, 'NA': 3006, 'Diagnosed by an alternative medicine practitioner': 48, 'Diagnosed by a medical professional (doctor, physician assistant)': 134, 'Self-diagnosed': 17}
95	Physical disease	FUNGAL_OVERGROWTH	{'I do not have this condition': 6837, 'NA': 3056, 'Self-diagnosed': 375, 'Diagnosed by an alternative medicine practitioner': 513, 'Diagnosed by a medical professional (doctor, physician assistant)': 403}
96	Physical disease	CANCER	{'NA': 5860, 'I do not have this condition': 4953, 'Diagnosed by a medical professional (doctor, physician assistant)': 369, 'Diagnosed by an alternative medicine practitioner': 2}
97	Physical disease	CHICKENPOX	{'Yes': 8541, 'No': 1698, 'NA': 945}
98	Physical disease	PKU	{'I do not have this condition': 10650, 'NA': 521, 'Diagnosed by a medical professional (doctor, physician assistant)': 7, 'Diagnosed by an alternative medicine practitioner': 4, 'Self-diagnosed': 2}
99	Physical disease	SKIN_CONDITION	{'I do not have this condition': 7920, 'NA': 929, 'Self-diagnosed': 236, 'Diagnosed by a medical professional (doctor, physician assistant)': 2070, 'Diagnosed by an alternative medicine practitioner': 29}
100	Nervous system diseases	VIVID_DREAMS	{'NA': 5949, 'Rarely (a few times/month)': 2323, 'Occasionally (1-2 times/week)': 545, 'Never': 2112, 'Regularly (3-5 times/week)': 201, 'Daily': 54}
101	Nervous system diseases	MENTAL_ILLNESS_TYPE_BULIMIA_NERVOSA	{'NA': 5746, 'No': 5384, 'Yes': 54}
102	Nervous system diseases	MENTAL_ILLNESS_TYPE_ANOREXIA_NERVOSA	{'NA': 5746, 'No': 5382, 'Yes': 56}
103	Nervous system diseases	MENTAL_ILLNESS_TYPE_DEPRESSION	{'NA': 5746, 'No': 4804, 'Yes': 634}
104	Nervous system diseases	MENTAL_ILLNESS_TYPE_SCHIZOPHRENIA	{'NA': 5746, 'No': 5407, 'Yes': 31}
105	Nervous system diseases	MENTAL_ILLNESS_TYPE_BIPOLAR_DISORDER	{'NA': 5746, 'No': 5385, 'Yes': 53}
106	Nervous system diseases	MENTAL_ILLNESS_TYPE_PTSD_POSTTRAUMATIC_STRESS_DISORDER	{'NA': 5746, 'No': 5289, 'Yes': 149}
107	Nervous system diseases	ADD_ADHD	{'I do not have this condition': 7561, 'NA': 2958, 'Self-diagnosed': 310, 'Diagnosed by a medical professional (doctor, physician assistant)': 332, 'Diagnosed by an alternative medicine practitioner': 23}
108	Nervous system diseases	ASD	{'I do not have this condition': 7976, 'NA': 2916, 'Diagnosed by a medical professional (doctor, physician assistant)': 216, 'Self-diagnosed': 62, 'Diagnosed by an alternative medicine practitioner': 14}
109	Nervous system diseases	ALZHEIMERS	{'I do not have this condition': 8297, 'NA': 2872, 'Diagnosed by a medical professional (doctor, physician assistant)': 11, 'Self-diagnosed': 3, 'Diagnosed by an alternative medicine practitioner': 1}
110	Nervous system diseases	EPILEPSY_OR_SEIZURE_DISORDER	{'I do not have this condition': 8179, 'NA': 2909, 'Diagnosed by an alternative medicine practitioner': 5, 'Diagnosed by a medical professional (doctor, physician assistant)': 82, 'Self-diagnosed': 9}
111	Nervous system diseases	MENTAL_ILLNESS_TYPE_SUBSTANCE_ABUSE	{'NA': 5746, 'No': 5404, 'Yes': 34}
112	Digestive system	BMI_CAT	{'Obese': 1007, 'Normal': 6002, 'Overweight': 2544, 'Underweight': 997, 'NA': 634}
113	Digestive system	WEIGHT_CHANGE	{'Remained stable': 8959, 'Decreased more than 10 pounds': 972, 'Increased more than 10 pounds': 814, 'NA': 439}
114	Digestive system	BOWEL_MOVEMENT_QUALITY	{"I don't know, I do not have a point of reference": 209, 'NA': 2898, 'I tend to have normal formed stool - Type 3 and 4': 4629, 'I tend to be constipated (have difficulty passing stool)': 306, 'I tend to have normal formed stool': 1364, 'I tend to have diarrhea (watery stool)': 288, 'I tend to have diarrhea (watery stool) - Type 5, 6 and 7': 868, 'I tend to be constipated (have difficulty passin…
115	Digestive system	BOWEL_MOVEMENT_FREQUENCY	{'Two': 2179, 'NA': 3399, 'One': 3928, 'Less than one': 827, 'Three': 614, 'Four': 144, 'Five or more': 93}
116	Allergy	GLUTEN	{'No': 8275, 'I was diagnosed with celiac disease': 109, 'I do not eat gluten because it makes me feel bad': 1396, 'NA': 1097, 'I was diagnosed with gluten allergy (anti-gluten IgG), but not celiac disease': 307}
117	Allergy	ALLERGIC_TO_TREE_NUTS	{'No': 11032, 'Yes': 152}
118	Allergy	ALLERGIC_TO_SHELLFISH	{'No': 10959, 'Yes': 225}
119	Allergy	ALLERGIC_TO_PEANUTS	{'No': 11034, 'Yes': 150}
120	Allergy	ALLERGIC_TO_I_HAVE_NO_FOOD_ALLERGIES_THAT_I_KNOW_OF	{'Yes': 5696, 'No': 5488}
121	Allergy	ALLERGIC_TO_OTHER	{'No': 10250, 'Yes': 934}
122	Allergy	ALLERGIC_TO_UNSPECIFIED	{'No': 6878, 'Yes': 4306}
123	Allergy	NON_FOOD_ALLERGIES_BEESTINGS	{'No': 10926, 'Yes': 258}
124	Allergy	NON_FOOD_ALLERGIES_SUN	{'No': 11026, 'Yes': 158}
125	Allergy	NON_FOOD_ALLERGIES_UNSPECIFIED	{'Yes': 8520, 'No': 2664}
126	Allergy	NON_FOOD_ALLERGIES_POISON_IVYOAK	{'No': 10275, 'Yes': 909}
127	Allergy	NON_FOOD_ALLERGIES_PET_DANDER	{'No': 10184, 'Yes': 1000}
128	Allergy	SEASONAL_ALLERGIES	{'Yes': 4072, 'No': 6534, 'NA': 578}
129	Allergy	NON_FOOD_ALLERGIES_DRUG_EG_PENICILLIN	{'No': 9936, 'Yes': 1248}
130	Pregnance and infants	CSECTION	{'No': 9284, 'Yes': 1151, 'NA': 749}
131	Pregnance and infants	FED_AS_INFANT	{'Primarily infant formula': 1962, 'NA': 3936, 'Primarily breast milk': 3979, 'A mixture of breast milk and formula': 1307}
132	Pregnance and infants	PREGNANT	{'No': 8805, 'NA': 2328, 'Yes': 51}
133	Other	COLLECTION_MONTH	{'September': 902, 'March': 1040, 'April': 974, 'June': 1094, 'August': 960, 'October': 754, 'July': 975, 'February': 1225, 'January': 1007, 'May': 1140, 'November': 563, 'December': 546, 'NA': 4}
134	Other	COLLECTION_SEASON	{'Fall': 2219, 'Spring': 3155, 'Summer': 3030, 'Winter': 2780}

## Sheet: Table S2
Table S2. LAI values of sub-attributes
No	Catagoty	Attribute	Sub-attribute	LAI*	#Sample**	LAI<0.3	LAI<0.2	LAI<0.1	LAI<0.01	LAI<0.001
1	Demographic characteristics	SEX	male	0.2483	5047	1	0	0	0	0
2	Demographic characteristics	SEX	female	0.5771	5648	0	0	0	0	0
3	Demographic characteristics	SEX	other	0.3085	8	0	0	0	0	0
4	Demographic characteristics	SEX	NA	0.3357	481	0	0	0	0	0
5	Demographic characteristics	AGE_CAT	60s	0.6216	1967	0	0	0	0	0
6	Demographic characteristics	AGE_CAT	40s	0.3407	1985	0	0	0	0	0
7	Demographic characteristics	AGE_CAT	70+	0.5388	635	0	0	0	0	0
8	Demographic characteristics	AGE_CAT	50s	0.41	1944	0	0	0	0	0
9	Demographic characteristics	AGE_CAT	teen	0.6478	271	0	0	0	0	0
10	Demographic characteristics	AGE_CAT	child	0.4582	501	0	0	0	0	0
11	Demographic characteristics	AGE_CAT	30s	0.1872	2034	1	1	0	0	0
12	Demographic characteristics	AGE_CAT	20s	0.8303	1094	0	0	0	0	0
13	Demographic characteristics	AGE_CAT	NA	0.3213	751	0	0	0	0	0
14	Demographic characteristics	AGE_CAT	baby	0.9544	2	0	0	0	0	0
15	Demographic characteristics	LEVEL_OF_EDUCATION	NA	0.9878	3230	0	0	0	0	0
16	Demographic characteristics	LEVEL_OF_EDUCATION	Bachelor's degree	0.4669	2061	0	0	0	0	0
17	Demographic characteristics	LEVEL_OF_EDUCATION	Some college or technical school	0.3933	825	0	0	0	0	0
18	Demographic characteristics	LEVEL_OF_EDUCATION	Some graduate school or professional	0.3388	601	0	0	0	0	0
19	Demographic characteristics	LEVEL_OF_EDUCATION	Graduate or Professional degree	0.0356	3661	1	1	1	0	0
20	Demographic characteristics	LEVEL_OF_EDUCATION	High School or GED equilivant	0.215	322	1	0	0	0	0
21	Demographic characteristics	LEVEL_OF_EDUCATION	Associate's degree	0.2551	210	1	0	0	0	0
22	Demographic characteristics	LEVEL_OF_EDUCATION	Did not complete high school	0.7968	274	0	0	0	0	0
23	Demographic characteristics	ECONOMIC_REGION	Far West	0.142	2987	1	1	0	0	0
24	Demographic characteristics	ECONOMIC_REGION	Mideast	0.7989	833	0	0	0	0	0
25	Demographic characteristics	ECONOMIC_REGION	Southeast	0.6572	745	0	0	0	0	0
26	Demographic characteristics	ECONOMIC_REGION	NA	0.1046	3877	1	1	0	0	0
27	Demographic characteristics	ECONOMIC_REGION	New England	0.4708	757	0	0	0	0	0
28	Demographic characteristics	ECONOMIC_REGION	Great Lakes	0.5774	472	0	0	0	0	0
29	Demographic characteristics	ECONOMIC_REGION	Rocky Mountain	0.4643	644	0	0	0	0	0
30	Demographic characteristics	ECONOMIC_REGION	Plains	0.3145	273	0	0	0	0	0
31	Demographic characteristics	ECONOMIC_REGION	Southwest	0.5714	596	0	0	0	0	0
32	Demographic characteristics	RACE	Caucasian	0.3354	9638	0	0	0	0	0
33	Demographic characteristics	RACE	Hispanic	0.5791	288	0	0	0	0	0
34	Demographic characteristics	RACE	Other	0.8522	323	0	0	0	0	0
35	Demographic characteristics	RACE	NA	0.0422	305	1	1	1	0	0
36	Demographic characteristics	RACE	Asian or Pacific Islander	0.9597	540	0	0	0	0	0
37	Demographic characteristics	RACE	African American	0.6931	90	0	0	0	0	0
38	Demographic characteristics	CENSUS_REGION	West	0.1919	3868	1	1	0	0	0
39	Demographic characteristics	CENSUS_REGION	South	0.4363	1323	0	0	0	0	0
40	Demographic characteristics	CENSUS_REGION	NA	0.1046	3877	1	1	0	0	0
41	Demographic characteristics	CENSUS_REGION	Northeast	0.3636	1371	0	0	0	0	0
42	Demographic characteristics	CENSUS_REGION	Midwest	0.187	745	1	1	0	0	0
43	Life and customs	DRINKING_WATER_SOURCE	City	0.0682	5127	1	1	1	0	0
44	Life and customs	DRINKING_WATER_SOURCE	Filtered	0.7279	3874	0	0	0	0	0
45	Life and customs	DRINKING_WATER_SOURCE	Well	0.5405	724	0	0	0	0	0
46	Life and customs	DRINKING_WATER_SOURCE	Bottled	0.2364	1039	1	0	0	0	0
47	Life and customs	DRINKING_WATER_SOURCE	NA	0.5689	420	0	0	0	0	0
48	Life and customs	LAST_MOVE	NA	0.9827	2862	0	0	0	0	0
49	Life and customs	LAST_MOVE	I have lived in my current state of residence for more than a year.	0.0062	7535	1	1	1	1	0
50	Life and customs	LAST_MOVE	Within the past 3 months	0.6565	155	0	0	0	0	0
51	Life and customs	LAST_MOVE	Within the past year	0.2711	307	1	0	0	0	0
52	Life and customs	LAST_MOVE	Within the past 6 months	0.8147	222	0	0	0	0	0
53	Life and customs	LAST_MOVE	Within the past month	0.3806	103	0	0	0	0	0
54	Life and customs	ROOMMATES	NA	0.9903	2668	0	0	0	0	0
55	Life and customs	ROOMMATES	None	0.6959	6386	0	0	0	0	0
56	Life and customs	ROOMMATES	Three	0.9371	246	0	0	0	0	0
57	Life and customs	ROOMMATES	One	0.1869	1328	1	1	0	0	0
58	Life and customs	ROOMMATES	Two	0.6386	359	0	0	0	0	0
59	Life and customs	ROOMMATES	More than three	0.0423	197	1	1	1	0	0
60	Life and customs	EXERCISE_LOCATION	Both	0.9972	3732	0	0	0	0	0
61	Life and customs	EXERCISE_LOCATION	None of the above	0.8308	285	0	0	0	0	0
62	Life and customs	EXERCISE_LOCATION	Outdoors	0.1928	3265	1	1	0	0	0
63	Life and customs	EXERCISE_LOCATION	Indoors	0.0433	2292	1	1	1	0	0
64	Life and customs	EXERCISE_LOCATION	Depends on the season	0.2929	1075	1	0	0	0	0
65	Life and customs	EXERCISE_LOCATION	NA	0.8997	535	0	0	0	0	0
66	Life and customs	LAST_TRAVEL	6 months	0.3656	1403	0	0	0	0	0
67	Life and customs	LAST_TRAVEL	1 year	0.5334	1911	0	0	0	0	0
68	Life and customs	LAST_TRAVEL	I have not been outside of my country of residence in the past year.	0.1105	4755	1	1	0	0	0
69	Life and customs	LAST_TRAVEL	3 months	0.5029	1457	0	0	0	0	0
70	Life and customs	LAST_TRAVEL	Month	0.674	1163	0	0	0	0	0
71	Life and customs	LAST_TRAVEL	NA	0.9426	495	0	0	0	0	0
72	Life and customs	CAT	No	0.3523	8044	0	0	0	0	0
73	Life and customs	CAT	Yes	0.767	2770	0	0	0	0	0
74	Life and customs	CAT	NA	0.8107	370	0	0	0	0	0
75	Life and customs	DOG	No	0.1466	7567	1	1	0	0	0
76	Life and customs	DOG	Yes	0.8669	3274	0	0	0	0	0
77	Life and customs	DOG	NA	0.4553	343	0	0	0	0	0
78	Life and customs	PETS_OTHER	NA	1	5826	0	0	0	0	0
79	Life and customs	PETS_OTHER	Yes	0.2967	571	1	0	0	0	0
80	Life and customs	PETS_OTHER	No	0	4787	1	1	1	1	1
81	Life and customs	SLEEP_DURATION	6-7 hours	0.7386	3282	0	0	0	0	0
82	Life and customs	SLEEP_DURATION	8 or more hours	0.6525	1940	0	0	0	0	0
83	Life and customs	SLEEP_DURATION	7-8 hours	0.4128	4435	0	0	0	0	0
84	Life and customs	SLEEP_DURATION	5-6 hours	0.9297	1075	0	0	0	0	0
85	Life and customs	SLEEP_DURATION	Less than 5 hours	0.6652	135	0	0	0	0	0
86	Life and customs	SLEEP_DURATION	NA	0.2376	317	1	0	0	0	0
87	Life and customs	EXERCISE_FREQUENCY	Regularly (3-5 times/week)	0.8806	4205	0	0	0	0	0
88	Life and customs	EXERCISE_FREQUENCY	Never	0.9067	318	0	0	0	0	0
89	Life and customs	EXERCISE_FREQUENCY	Occasionally (1-2 times/week)	0.0071	2775	1	1	1	1	0
90	Life and customs	EXERCISE_FREQUENCY	Daily	0.4225	2334	0	0	0	0	0
91	Life and customs	EXERCISE_FREQUENCY	Rarely (a few times/month)	0.1963	1184	1	1	0	0	0
92	Life and customs	EXERCISE_FREQUENCY	NA	0.932	368	0	0	0	0	0
93	Life and customs	POOL_FREQUENCY	Never	0.7114	4923	0	0	0	0	0
94	Life and customs	POOL_FREQUENCY	Rarely (a few times/month)	0.1528	4421	1	1	0	0	0
95	Life and customs	POOL_FREQUENCY	Daily	0.9451	57	0	0	0	0	0
96	Life and customs	POOL_FREQUENCY	Occasionally (1-2 times/week)	0.9923	921	0	0	0	0	0
97	Life and customs	POOL_FREQUENCY	Regularly (3-5 times/week)	0.1264	500	1	1	0	0	0
98	Life and customs	POOL_FREQUENCY	NA	0.7789	362	0	0	0	0	0
99	Life and customs	TEETHBRUSHING_FREQUENCY	Daily	0.1941	10194	1	1	0	0	0
100	Life and customs	TEETHBRUSHING_FREQUENCY	Regularly (3-5 times/week)	0.9756	453	0	0	0	0	0
101	Life and customs	TEETHBRUSHING_FREQUENCY	NA	0.6074	327	0	0	0	0	0
102	Life and customs	TEETHBRUSHING_FREQUENCY	Occasionally (1-2 times/week)	0.1806	132	1	1	0	0	0
103	Life and customs	TEETHBRUSHING_FREQUENCY	Rarely (a few times/month)	0.2828	47	1	0	0	0	0
104	Life and customs	TEETHBRUSHING_FREQUENCY	Never	0.7738	31	0	0	0	0	0
105	Life and customs	FLOSSING_FREQUENCY	Daily	0.9653	3848	0	0	0	0	0
106	Life and customs	FLOSSING_FREQUENCY	Rarely (a few times/month)	0.0441	2141	1	1	1	0	0
107	Life and customs	FLOSSING_FREQUENCY	Never	0.6981	1374	0	0	0	0	0
108	Life and customs	FLOSSING_FREQUENCY	Regularly (3-5 times/week)	0.2223	1696	1	0	0	0	0
109	Life and customs	FLOSSING_FREQUENCY	Occasionally (1-2 times/week)	0.6577	1740	0	0	0	0	0
110	Life and customs	FLOSSING_FREQUENCY	NA	0.6935	385	0	0	0	0	0
111	Life and customs	COSMETICS_FREQUENCY	Never	0.3188	6073	0	0	0	0	0
112	Life and customs	COSMETICS_FREQUENCY	Regularly (3-5 times/week)	0.8767	1000	0	0	0	0	0
113	Life and customs	COSMETICS_FREQUENCY	Rarely (a few times/month)	0.4914	990	0	0	0	0	0
114	Life and customs	COSMETICS_FREQUENCY	Daily	0.6096	1988	0	0	0	0	0
115	Life and customs	COSMETICS_FREQUENCY	Occasionally (1-2 times/week)	0.6558	732	0	0	0	0	0
116	Life and customs	COSMETICS_FREQUENCY	NA	0.7567	401	0	0	0	0	0
117	Life and customs	NAIL_BITER	Yes	0.4406	2354	0	0	0	0	0
118	Life and customs	NAIL_BITER	No	0.2133	8350	1	0	0	0	0
119	Life and customs	NAIL_BITER	NA	0.8495	480	0	0	0	0	0
120	Life and customs	DOMINANT_HAND	I am left handed	0.1273	1025	1	1	0	0	0
121	Life and customs	DOMINANT_HAND	I am right handed	0.3949	9497	0	0	0	0	0
122	Life and customs	DOMINANT_HAND	I am ambidextrous	0.4269	251	0	0	0	0	0
123	Life and customs	DOMINANT_HAND	NA	0.9234	411	0	0	0	0	0
124	Life and customs	CONTRACEPTIVE	NA	0.3989	1883	0	0	0	0	0
125	Life and customs	CONTRACEPTIVE	No	0.7375	8592	0	0	0	0	0
126	Life and customs	CONTRACEPTIVE	Yes, I am taking the pill	0.8589	429	0	0	0	0	0
127	Life and customs	CONTRACEPTIVE	Yes, I use an injected contraceptive (DMPA)	0.4616	29	0	0	0	0	0
128	Life and customs	CONTRACEPTIVE	Yes, I use a hormonal IUD (Mirena)	0.2305	203	1	0	0	0	0
129	Life and customs	CONTRACEPTIVE	Yes, I use the NuvaRing	0.1342	38	1	1	0	0	0
130	Life and customs	CONTRACEPTIVE	Yes, I use a contraceptive patch (Ortho-Evra)	0.8394	10	0	0	0	0	0
131	Life and customs	CONSUME_ANIMAL_PRODUCTS_ABX	NA	0.5135	5657	0	0	0	0	0
132	Life and customs	CONSUME_ANIMAL_PRODUCTS_ABX	Yes	0.0803	3199	1	1	1	0	0
133	Life and customs	CONSUME_ANIMAL_PRODUCTS_ABX	No	0.7419	2328	0	0	0	0	0
134	Life and customs	SMOKING_FREQUENCY	Never	0.545	10138	0	0	0	0	0
135	Life and customs	SMOKING_FREQUENCY	Rarely (a few times/month)	0.9764	418	0	0	0	0	0
136	Life and customs	SMOKING_FREQUENCY	NA	0.7517	314	0	0	0	0	0
137	Life and customs	SMOKING_FREQUENCY	Occasionally (1-2 times/week)	0.3758	104	0	0	0	0	0
138	Life and customs	SMOKING_FREQUENCY	Daily	0.5752	160	0	0	0	0	0
139	Life and customs	SMOKING_FREQUENCY	Regularly (3-5 times/week)	0.4907	50	0	0	0	0	0
140	Life and customs	SOFTENER	No	0.5405	7148	0	0	0	0	0
141	Life and customs	SOFTENER	Yes	0.4771	3554	0	0	0	0	0
142	Life and customs	SOFTENER	NA	0.8658	482	0	0	0	0	0
143	Life and customs	DEODORANT_USE	I do not use deodorant or an antiperspirant	0.9316	3050	0	0	0	0	0
144	Life and customs	DEODORANT_USE	Not sure, but I use some form of deodorant/antiperspirant	0.9749	1370	0	0	0	0	0
145	Life and customs	DEODORANT_USE	I use an antiperspirant	0.8875	2361	0	0	0	0	0
146	Life and customs	DEODORANT_USE	I use deodorant	0.0839	4031	1	1	1	0	0
147	Life and customs	DEODORANT_USE	NA	0.4987	372	0	0	0	0	0
148	Dietary habits	DRINKS_PER_SESSION	NA	1	7798	0	0	0	0	0
149	Dietary habits	DRINKS_PER_SESSION	4+	0.1223	140	1	1	0	0	0
150	Dietary habits	DRINKS_PER_SESSION	44563	0.0004	1118	1	1	1	1	1
151	Dietary habits	DRINKS_PER_SESSION	I don't drink	0.0528	665	1	1	1	0	0
152	Dietary habits	DRINKS_PER_SESSION	1	0.4843	696	0	0	0	0	0
153	Dietary habits	DRINKS_PER_SESSION	44595	0.0402	542	1	1	1	0	0
154	Dietary habits	DRINKS_PER_SESSION	44624	0.3635	225	0	0	0	0	0
155	Dietary habits	ALCOHOL_TYPES_UNSPECIFIED	Yes	0.9866	4866	0	0	0	0	0
156	Dietary habits	ALCOHOL_TYPES_UNSPECIFIED	No	0.0362	6318	1	1	1	0	0
157	Dietary habits	ALCOHOL_TYPES_SPIRITSHARD_ALCOHOL	No	0.8363	8321	0	0	0	0	0
158	Dietary habits	ALCOHOL_TYPES_SPIRITSHARD_ALCOHOL	Yes	0.1543	2863	1	1	0	0	0
159	Dietary habits	ALCOHOL_FREQUENCY	Daily	0.227	1140	1	0	0	0	0
160	Dietary habits	ALCOHOL_FREQUENCY	Rarely (a few times/month)	0.0872	2716	1	1	1	0	0
161	Dietary habits	ALCOHOL_FREQUENCY	Never	0.9683	2584	0	0	0	0	0
162	Dietary habits	ALCOHOL_FREQUENCY	Regularly (3-5 times/week)	0.4053	2052	0	0	0	0	0
163	Dietary habits	ALCOHOL_FREQUENCY	Occasionally (1-2 times/week)	0.7114	2371	0	0	0	0	0
164	Dietary habits	ALCOHOL_FREQUENCY	NA	0.7344	321	0	0	0	0	0
165	Dietary habits	ALCOHOL_TYPES_SOUR_BEERS	No	0.4799	10690	0	0	0	0	0
166	Dietary habits	ALCOHOL_TYPES_SOUR_BEERS	Yes	0.1373	494	1	1	0	0	0
167	Dietary habits	ALCOHOL_TYPES_RED_WINE	No	0.9308	6759	0	0	0	0	0
168	Dietary habits	ALCOHOL_TYPES_RED_WINE	Yes	0.1643	4425	1	1	0	0	0
169	Dietary habits	ALCOHOL_TYPES_WHITE_WINE	No	0.7446	7961	0	0	0	0	0
170	Dietary habits	ALCOHOL_TYPES_WHITE_WINE	Yes	0.0186	3223	1	1	1	0	0
171	Dietary habits	ALCOHOL_TYPES_BEERCIDER	No	0.9601	7630	0	0	0	0	0
172	Dietary habits	ALCOHOL_TYPES_BEERCIDER	Yes	0.0268	3554	1	1	1	0	0
173	Dietary habits	SPECIALIZED_DIET_UNSPECIFIED	NA	0.8907	8094	0	0	0	0	0
174	Dietary habits	SPECIALIZED_DIET_UNSPECIFIED	No	0.012	2593	1	1	1	0	0
175	Dietary habits	SPECIALIZED_DIET_UNSPECIFIED	Yes	0.5275	497	0	0	0	0	0
176	Dietary habits	SPECIALIZED_DIET_WESTENPRICE_OR_OTHER_LOWGRAIN_LOW_PROCESSED_FO	NA	0.8907	8094	0	0	0	0	0
177	Dietary habits	SPECIALIZED_DIET_WESTENPRICE_OR_OTHER_LOWGRAIN_LOW_PROCESSED_FO	No	0.0741	2672	1	1	1	0	0
178	Dietary habits	SPECIALIZED_DIET_WESTENPRICE_OR_OTHER_LOWGRAIN_LOW_PROCESSED_FO	Yes	0.4349	418	0	0	0	0	0
179	Dietary habits	SPECIALIZED_DIET_RAW_FOOD_DIET	NA	0.8907	8094	0	0	0	0	0
180	Dietary habits	SPECIALIZED_DIET_RAW_FOOD_DIET	No	0.0216	3063	1	1	1	0	0
181	Dietary habits	SPECIALIZED_DIET_RAW_FOOD_DIET	Yes	0.1457	27	1	1	0	0	0
182	Dietary habits	SPECIALIZED_DIET_EXCLUDE_DAIRY	NA	0.8907	8094	0	0	0	0	0
183	Dietary habits	SPECIALIZED_DIET_EXCLUDE_DAIRY	No	0.0097	2771	1	1	1	1	0
184	Dietary habits	SPECIALIZED_DIET_EXCLUDE_DAIRY	Yes	0.6324	319	0	0	0	0	0
185	Dietary habits	SPECIALIZED_DIET_EXCLUDE_NIGHTSHADES	NA	0.8907	8094	0	0	0	0	0
186	Dietary habits	SPECIALIZED_DIET_EXCLUDE_NIGHTSHADES	No	0.025	3035	1	1	1	0	0
187	Dietary habits	SPECIALIZED_DIET_EXCLUDE_NIGHTSHADES	Yes	0.7642	55	0	0	0	0	0
188	Dietary habits	SPECIALIZED_DIET_PALEODIET_OR_PRIMAL_DIET	NA	0.8907	8094	0	0	0	0	0
189	Dietary habits	SPECIALIZED_DIET_PALEODIET_OR_PRIMAL_DIET	No	0.0445	2986	1	1	1	0	0
190	Dietary habits	SPECIALIZED_DIET_PALEODIET_OR_PRIMAL_DIET	Yes	0.1721	104	1	1	0	0	0
191	Dietary habits	SPECIALIZED_DIET_KOSHER	NA	0.8907	8094	0	0	0	0	0
192	Dietary habits	SPECIALIZED_DIET_KOSHER	No	0.0238	3077	1	1	1	0	0
193	Dietary habits	SPECIALIZED_DIET_KOSHER	Yes	0.9381	13	0	0	0	0	0
194	Dietary habits	SPECIALIZED_DIET_I_DO_NOT_EAT_A_SPECIALIZED_DIET	NA	0.8907	8094	0	0	0	0	0
195	Dietary habits	SPECIALIZED_DIET_I_DO_NOT_EAT_A_SPECIALIZED_DIET	Yes	0.0008	1536	1	1	1	1	1
196	Dietary habits	SPECIALIZED_DIET_I_DO_NOT_EAT_A_SPECIALIZED_DIET	No	0.1109	1554	1	1	0	0	0
197	Dietary habits	SPECIALIZED_DIET_EXCLUDE_REFINED_SUGARS	NA	0.8907	8094	0	0	0	0	0
198	Dietary habits	SPECIALIZED_DIET_EXCLUDE_REFINED_SUGARS	No	0.0444	2552	1	1	1	0	0
199	Dietary habits	SPECIALIZED_DIET_EXCLUDE_REFINED_SUGARS	Yes	0.0569	538	1	1	1	0	0
200	Dietary habits	HIGH_FAT_RED_MEAT_FREQUENCY	NA	0.9872	2944	0	0	0	0	0
201	Dietary habits	HIGH_FAT_RED_MEAT_FREQUENCY	Regularly (3-5 times/week)	0.1202	844	1	1	0	0	0
202	Dietary habits	HIGH_FAT_RED_MEAT_FREQUENCY	Occasionally (1-2 times/week)	0.5502	2176	0	0	0	0	0
203	Dietary habits	HIGH_FAT_RED_MEAT_FREQUENCY	Never	0.936	1899	0	0	0	0	0
204	Dietary habits	HIGH_FAT_RED_MEAT_FREQUENCY	Rarely (less than once/week)	0.4601	3228	0	0	0	0	0
205	Dietary habits	HIGH_FAT_RED_MEAT_FREQUENCY	Daily	0.746	93	0	0	0	0	0
206	Dietary habits	RED_MEAT_FREQUENCY	NA	0.9798	2915	0	0	0	0	0
207	Dietary habits	RED_MEAT_FREQUENCY	Regularly (3-5 times/week)	0.29	1810	1	0	0	0	0
208	Dietary habits	RED_MEAT_FREQUENCY	Occasionally (1-2 times/week)	0.2621	2980	1	0	0	0	0
209	Dietary habits	RED_MEAT_FREQUENCY	Never	0.7258	1329	0	0	0	0	0
210	Dietary habits	RED_MEAT_FREQUENCY	Rarely (less than once/week)	0.0456	1977	1	1	1	0	0
211	Dietary habits	RED_MEAT_FREQUENCY	Daily	0.4847	173	0	0	0	0	0
212	Dietary habits	MEAT_EGGS_FREQUENCY	NA	0.9687	2844	0	0	0	0	0
213	Dietary habits	MEAT_EGGS_FREQUENCY	Daily	0.4175	2775	0	0	0	0	0
214	Dietary habits	MEAT_EGGS_FREQUENCY	Never	0.7341	376	0	0	0	0	0
215	Dietary habits	MEAT_EGGS_FREQUENCY	Occasionally (1-2 times/week)	0.6201	1319	0	0	0	0	0
216	Dietary habits	MEAT_EGGS_FREQUENCY	Regularly (3-5 times/week)	0.0385	3427	1	1	1	0	0
217	Dietary habits	MEAT_EGGS_FREQUENCY	Rarely (less than once/week)	0.9604	443	0	0	0	0	0
218	Dietary habits	READY_TO_EAT_MEALS_FREQUENCY	NA	0.9864	2896	0	0	0	0	0
219	Dietary habits	READY_TO_EAT_MEALS_FREQUENCY	Occasionally (1-2 times/week)	0.0902	1190	1	1	1	0	0
220	Dietary habits	READY_TO_EAT_MEALS_FREQUENCY	Never	0.1062	4068	1	1	0	0	0
221	Dietary habits	READY_TO_EAT_MEALS_FREQUENCY	Rarely (less than once/week)	0.0838	2665	1	1	1	0	0
222	Dietary habits	READY_TO_EAT_MEALS_FREQUENCY	Regularly (3-5 times/week)	0.4637	309	0	0	0	0	0
223	Dietary habits	READY_TO_EAT_MEALS_FREQUENCY	Daily	0.9877	56	0	0	0	0	0
224	Dietary habits	POULTRY_FREQUENCY	NA	0.9751	2879	0	0	0	0	0
225	Dietary habits	POULTRY_FREQUENCY	Regularly (3-5 times/week)	0.6284	2737	0	0	0	0	0
226	Dietary habits	POULTRY_FREQUENCY	Rarely (less than once/week)	0.7264	1064	0	0	0	0	0
227	Dietary habits	POULTRY_FREQUENCY	Occasionally (1-2 times/week)	0.132	3231	1	1	0	0	0
228	Dietary habits	POULTRY_FREQUENCY	Never	0.8279	999	0	0	0	0	0
229	Dietary habits	POULTRY_FREQUENCY	Daily	0.7352	274	0	0	0	0	0
230	Dietary habits	WHOLE_EGGS	NA	0.9684	2893	0	0	0	0	0
231	Dietary habits	WHOLE_EGGS	Occasionally (1-2 times/week)	0.001	3149	1	1	1	1	0
232	Dietary habits	WHOLE_EGGS	Regularly (3-5 times/week)	0.6009	2179	0	0	0	0	0
233	Dietary habits	WHOLE_EGGS	Never	0.9601	743	0	0	0	0	0
234	Dietary habits	WHOLE_EGGS	Rarely (less than once/week)	0.1904	1356	1	1	0	0	0
235	Dietary habits	WHOLE_EGGS	Daily	0.6897	864	0	0	0	0	0
236	Dietary habits	MILK_SUBSTITUTE_FREQUENCY	NA	0.9602	2901	0	0	0	0	0
237	Dietary habits	MILK_SUBSTITUTE_FREQUENCY	Never	0.1865	3920	1	1	0	0	0
238	Dietary habits	MILK_SUBSTITUTE_FREQUENCY	Daily	0.5896	1170	0	0	0	0	0
239	Dietary habits	MILK_SUBSTITUTE_FREQUENCY	Regularly (3-5 times/week)	0.0985	877	1	1	1	0	0
240	Dietary habits	MILK_SUBSTITUTE_FREQUENCY	Rarely (less than once/week)	0.7225	1426	0	0	0	0	0
241	Dietary habits	MILK_SUBSTITUTE_FREQUENCY	Occasionally (1-2 times/week)	0.0063	890	1	1	1	1	0
242	Dietary habits	MILK_CHEESE_FREQUENCY	NA	0.9793	2884	0	0	0	0	0
243	Dietary habits	MILK_CHEESE_FREQUENCY	Daily	0.0003	1956	1	1	1	1	1
244	Dietary habits	MILK_CHEESE_FREQUENCY	Never	0.7754	1265	0	0	0	0	0
245	Dietary habits	MILK_CHEESE_FREQUENCY	Rarely (less than once/week)	0.7181	1393	0	0	0	0	0
246	Dietary habits	MILK_CHEESE_FREQUENCY	Occasionally (1-2 times/week)	0.3975	1539	0	0	0	0	0
247	Dietary habits	MILK_CHEESE_FREQUENCY	Regularly (3-5 times/week)	0.6767	2147	0	0	0	0	0
248	Dietary habits	TYPES_OF_PLANTS	21 to 30	0.0062	1497	1	1	1	1	0
249	Dietary habits	TYPES_OF_PLANTS	NA	1	3308	0	0	0	0	0
250	Dietary habits	TYPES_OF_PLANTS	11 to 20	0.0002	2873	1	1	1	1	1
251	Dietary habits	TYPES_OF_PLANTS	6 to 10	0.6083	1968	0	0	0	0	0
252	Dietary habits	TYPES_OF_PLANTS	More than 30	0.7912	949	0	0	0	0	0
253	Dietary habits	TYPES_OF_PLANTS	Less than 5	0.5165	589	0	0	0	0	0
254	Dietary habits	VEGETABLE_FREQUENCY	NA	0.9279	2888	0	0	0	0	0
255	Dietary habits	VEGETABLE_FREQUENCY	Rarely (less than once/week)	0.3268	236	0	0	0	0	0
256	Dietary habits	VEGETABLE_FREQUENCY	Regularly (3-5 times/week)	0.4009	2913	0	0	0	0	0
257	Dietary habits	VEGETABLE_FREQUENCY	Daily	0.0365	4282	1	1	1	0	0
258	Dietary habits	VEGETABLE_FREQUENCY	Occasionally (1-2 times/week)	0.666	785	0	0	0	0	0
259	Dietary habits	VEGETABLE_FREQUENCY	Never	0.8407	80	0	0	0	0	0
260	Dietary habits	DIET_TYPE	Omnivore	0.2851	8844	1	0	0	0	0
261	Dietary habits	DIET_TYPE	Vegetarian but eat seafood	0.3668	555	0	0	0	0	0
262	Dietary habits	DIET_TYPE	Vegetarian	0.9195	437	0	0	0	0	0
263	Dietary habits	DIET_TYPE	Vegan	0.3209	266	0	0	0	0	0
264	Dietary habits	DIET_TYPE	Omnivore but do not eat red meat	0.6504	711	0	0	0	0	0
265	Dietary habits	DIET_TYPE	NA	0.6066	371	0	0	0	0	0
266	Dietary habits	FERMENTED_PLANT_FREQUENCY	NA	0.9862	3019	0	0	0	0	0
267	Dietary habits	FERMENTED_PLANT_FREQUENCY	Daily	0.7627	586	0	0	0	0	0
268	Dietary habits	FERMENTED_PLANT_FREQUENCY	Occasionally (1-2 times/week)	0.4766	1171	0	0	0	0	0
269	Dietary habits	FERMENTED_PLANT_FREQUENCY	Rarely (less than once/week)	0.0416	2705	1	1	1	0	0
270	Dietary habits	FERMENTED_PLANT_FREQUENCY	Regularly (3-5 times/week)	0.6343	861	0	0	0	0	0
271	Dietary habits	FERMENTED_PLANT_FREQUENCY	Never	0.4221	2842	0	0	0	0	0
272	Dietary habits	FROZEN_DESSERT_FREQUENCY	NA	0.9786	2894	0	0	0	0	0
273	Dietary habits	FROZEN_DESSERT_FREQUENCY	Rarely (less than once/week)	0.0038	4107	1	1	1	1	0
274	Dietary habits	FROZEN_DESSERT_FREQUENCY	Never	0.3238	2388	0	0	0	0	0
275	Dietary habits	FROZEN_DESSERT_FREQUENCY	Occasionally (1-2 times/week)	0.7797	1284	0	0	0	0	0
276	Dietary habits	FROZEN_DESSERT_FREQUENCY	Regularly (3-5 times/week)	0.1103	445	1	1	0	0	0
277	Dietary habits	FROZEN_DESSERT_FREQUENCY	Daily	0.3505	66	0	0	0	0	0
278	Dietary habits	SUGARY_SWEETS_FREQUENCY	NA	0.9784	2895	0	0	0	0	0
279	Dietary habits	SUGARY_SWEETS_FREQUENCY	Regularly (3-5 times/week)	0.4393	1765	0	0	0	0	0
280	Dietary habits	SUGARY_SWEETS_FREQUENCY	Rarely (less than once/week)	0.0406	2071	1	1	1	0	0
281	Dietary habits	SUGARY_SWEETS_FREQUENCY	Never	0.5411	1229	0	0	0	0	0
282	Dietary habits	SUGARY_SWEETS_FREQUENCY	Daily	0.384	1027	0	0	0	0	0
283	Dietary habits	SUGARY_SWEETS_FREQUENCY	Occasionally (1-2 times/week)	0.6428	2197	0	0	0	0	0
284	Dietary habits	SUGAR_SWEETENED_DRINK_FREQUENCY	NA	0.9861	2905	0	0	0	0	0
285	Dietary habits	SUGAR_SWEETENED_DRINK_FREQUENCY	Never	0.0374	5916	1	1	1	0	0
286	Dietary habits	SUGAR_SWEETENED_DRINK_FREQUENCY	Occasionally (1-2 times/week)	0.9606	423	0	0	0	0	0
287	Dietary habits	SUGAR_SWEETENED_DRINK_FREQUENCY	Rarely (less than once/week)	0.8993	1635	0	0	0	0	0
288	Dietary habits	SUGAR_SWEETENED_DRINK_FREQUENCY	Regularly (3-5 times/week)	0.4824	192	0	0	0	0	0
289	Dietary habits	SUGAR_SWEETENED_DRINK_FREQUENCY	Daily	0.6917	113	0	0	0	0	0
290	Dietary habits	ARTIFICIAL_SWEETENERS	NA	1	5826	0	0	0	0	0
291	Dietary habits	ARTIFICIAL_SWEETENERS	Occasionally (1-2 times/week)	0.4799	266	0	0	0	0	0
292	Dietary habits	ARTIFICIAL_SWEETENERS	Never	0	3964	1	1	1	1	1
293	Dietary habits	ARTIFICIAL_SWEETENERS	Regularly (3-5 times/week)	0.0002	197	1	1	1	1	1
294	Dietary habits	ARTIFICIAL_SWEETENERS	Rarely (a few times/month)	0.0001	754	1	1	1	1	1
295	Dietary habits	ARTIFICIAL_SWEETENERS	Daily	0.4013	177	0	0	0	0	0
296	Dietary habits	ONE_LITER_OF_WATER_A_DAY_FREQUENCY	NA	0.9827	2941	0	0	0	0	0
297	Dietary habits	ONE_LITER_OF_WATER_A_DAY_FREQUENCY	Rarely (less than once/week)	0.4979	646	0	0	0	0	0
298	Dietary habits	ONE_LITER_OF_WATER_A_DAY_FREQUENCY	Regularly (3-5 times/week)	0.1226	2136	1	1	0	0	0
299	Dietary habits	ONE_LITER_OF_WATER_A_DAY_FREQUENCY	Never	0.9294	331	0	0	0	0	0
300	Dietary habits	ONE_LITER_OF_WATER_A_DAY_FREQUENCY	Daily	0.6046	4120	0	0	0	0	0
301	Dietary habits	ONE_LITER_OF_WATER_A_DAY_FREQUENCY	Occasionally (1-2 times/week)	0.0622	1010	1	1	1	0	0
302	Dietary habits	SEAFOOD_FREQUENCY	NA	0.9853	2901	0	0	0	0	0
303	Dietary habits	SEAFOOD_FREQUENCY	Rarely (less than once/week)	0.1186	2458	1	1	0	0	0
304	Dietary habits	SEAFOOD_FREQUENCY	Occasionally (1-2 times/week)	0.057	3558	1	1	1	0	0
305	Dietary habits	SEAFOOD_FREQUENCY	Daily	0.7438	77	0	0	0	0	0
306	Dietary habits	SEAFOOD_FREQUENCY	Regularly (3-5 times/week)	0.2192	1105	1	0	0	0	0
307	Dietary habits	SEAFOOD_FREQUENCY	Never	0.8604	1085	0	0	0	0	0
308	Dietary habits	OLIVE_OIL	NA	0.9664	2917	0	0	0	0	0
309	Dietary habits	OLIVE_OIL	Occasionally (1-2 times/week)	0.1016	1722	1	1	0	0	0
310	Dietary habits	OLIVE_OIL	Daily	0.0019	2033	1	1	1	1	0
311	Dietary habits	OLIVE_OIL	Never	0.9709	532	0	0	0	0	0
312	Dietary habits	OLIVE_OIL	Regularly (3-5 times/week)	0.0022	3116	1	1	1	1	0
313	Dietary habits	OLIVE_OIL	Rarely (less than once/week)	0.7823	864	0	0	0	0	0
314	Dietary habits	FRUIT_FREQUENCY	NA	0.9745	2899	0	0	0	0	0
315	Dietary habits	FRUIT_FREQUENCY	Rarely (less than once/week)	0.8081	1070	0	0	0	0	0
316	Dietary habits	FRUIT_FREQUENCY	Occasionally (1-2 times/week)	0.0023	1688	1	1	1	1	0
317	Dietary habits	FRUIT_FREQUENCY	Daily	0.1935	2583	1	1	0	0	0
318	Dietary habits	FRUIT_FREQUENCY	Regularly (3-5 times/week)	0.9197	2522	0	0	0	0	0
319	Dietary habits	FRUIT_FREQUENCY	Never	0.9924	422	0	0	0	0	0
320	Dietary habits	WHOLE_GRAIN_FREQUENCY	NA	0.9647	2949	0	0	0	0	0
321	Dietary habits	WHOLE_GRAIN_FREQUENCY	Occasionally (1-2 times/week)	0.043	1842	1	1	1	0	0
322	Dietary habits	WHOLE_GRAIN_FREQUENCY	Never	0.9716	994	0	0	0	0	0
323	Dietary habits	WHOLE_GRAIN_FREQUENCY	Rarely (less than once/week)	0.526	1615	0	0	0	0	0
324	Dietary habits	WHOLE_GRAIN_FREQUENCY	Regularly (3-5 times/week)	0.3431	2359	0	0	0	0	0
325	Dietary habits	WHOLE_GRAIN_FREQUENCY	Daily	0.3671	1425	0	0	0	0	0
326	Dietary habits	PREPARED_MEALS_FREQUENCY	NA	0.9712	2858	0	0	0	0	0
327	Dietary habits	PREPARED_MEALS_FREQUENCY	Occasionally (1-2 times/week)	0.0505	3033	1	1	1	0	0
328	Dietary habits	PREPARED_MEALS_FREQUENCY	Rarely (less than once/week)	0.2844	3290	1	0	0	0	0
329	Dietary habits	PREPARED_MEALS_FREQUENCY	Never	0.978	651	0	0	0	0	0
330	Dietary habits	PREPARED_MEALS_FREQUENCY	Regularly (3-5 times/week)	0.5499	1164	0	0	0	0	0
331	Dietary habits	PREPARED_MEALS_FREQUENCY	Daily	0.6196	188	0	0	0	0	0
332	Dietary habits	HOMECOOKED_MEALS_FREQUENCY	NA	0.9494	2927	0	0	0	0	0
333	Dietary habits	HOMECOOKED_MEALS_FREQUENCY	Occasionally (1-2 times/week)	0.5537	519	0	0	0	0	0
334	Dietary habits	HOMECOOKED_MEALS_FREQUENCY	Daily	0.0501	4576	1	1	1	0	0
335	Dietary habits	HOMECOOKED_MEALS_FREQUENCY	Regularly (3-5 times/week)	0.0162	2778	1	1	1	0	0
336	Dietary habits	HOMECOOKED_MEALS_FREQUENCY	Rarely (less than once/week)	0.856	227	0	0	0	0	0
337	Dietary habits	HOMECOOKED_MEALS_FREQUENCY	Never	0.875	157	0	0	0	0	0
338	Dietary habits	SALTED_SNACKS_FREQUENCY	NA	0.9848	2898	0	0	0	0	0
339	Dietary habits	SALTED_SNACKS_FREQUENCY	Regularly (3-5 times/week)	0.4684	1356	0	0	0	0	0
340	Dietary habits	SALTED_SNACKS_FREQUENCY	Rarely (less than once/week)	0.2745	2892	1	0	0	0	0
341	Dietary habits	SALTED_SNACKS_FREQUENCY	Never	0.5026	1428	0	0	0	0	0
342	Dietary habits	SALTED_SNACKS_FREQUENCY	Occasionally (1-2 times/week)	0.1779	2249	1	1	0	0	0
343	Dietary habits	SALTED_SNACKS_FREQUENCY	Daily	0.5898	361	0	0	0	0	0
344	Medication or nutritional supplements	ACNE_MEDICATION_OTC	No	0.1697	9874	1	1	0	0	0
345	Medication or nutritional supplements	ACNE_MEDICATION_OTC	Yes	0.8569	873	0	0	0	0	0
346	Medication or nutritional supplements	ACNE_MEDICATION_OTC	NA	0.509	437	0	0	0	0	0
347	Medication or nutritional supplements	ACNE_MEDICATION	No	0.2686	10527	1	0	0	0	0
348	Medication or nutritional supplements	ACNE_MEDICATION	Yes	0.7853	233	0	0	0	0	0
349	Medication or nutritional supplements	ACNE_MEDICATION	NA	0.0868	424	1	1	1	0	0
350	Medication or nutritional supplements	CANCER_TREATMENT	NA	0.4989	10814	0	0	0	0	0
351	Medication or nutritional supplements	CANCER_TREATMENT	Surgery only	0.5056	250	0	0	0	0	0
352	Medication or nutritional supplements	CANCER_TREATMENT	Chemotherapy	0.0183	56	1	1	1	0	0
353	Medication or nutritional supplements	CANCER_TREATMENT	Radiation therapy	0.2889	47	1	0	0	0	0
354	Medication or nutritional supplements	CANCER_TREATMENT	No treatment	0.6866	17	0	0	0	0	0
355	Medication or nutritional supplements	FLU_VACCINE_DATE	I have not gotten the flu vaccine in the past year.	0.6876	6271	0	0	0	0	0
356	Medication or nutritional supplements	FLU_VACCINE_DATE	NA	0.6683	399	0	0	0	0	0
357	Medication or nutritional supplements	FLU_VACCINE_DATE	Year	0.9933	2005	0	0	0	0	0
358	Medication or nutritional supplements	FLU_VACCINE_DATE	6 months	0.0168	1952	1	1	1	0	0
359	Medication or nutritional supplements	FLU_VACCINE_DATE	Month	0.5892	364	0	0	0	0	0
360	Medication or nutritional supplements	FLU_VACCINE_DATE	Week	0.0215	193	1	1	1	0	0
361	Medication or nutritional supplements	ANTIBIOTIC_HISTORY	I have not taken antibiotics in the past year.	0.0018	7337	1	1	1	1	0
362	Medication or nutritional supplements	ANTIBIOTIC_HISTORY	Year	0.9343	1564	0	0	0	0	0
363	Medication or nutritional supplements	ANTIBIOTIC_HISTORY	6 months	0.3316	1278	0	0	0	0	0
364	Medication or nutritional supplements	ANTIBIOTIC_HISTORY	NA	0.7352	382	0	0	0	0	0
365	Medication or nutritional supplements	ANTIBIOTIC_HISTORY	Week	0.1534	227	1	1	0	0	0
366	Medication or nutritional supplements	ANTIBIOTIC_HISTORY	Month	0.7698	396	0	0	0	0	0
367	Medication or nutritional supplements	MULTIVITAMIN	Yes	0.839	3499	0	0	0	0	0
368	Medication or nutritional supplements	MULTIVITAMIN	No	0.6746	7289	0	0	0	0	0
369	Medication or nutritional supplements	MULTIVITAMIN	NA	0.4063	396	0	0	0	0	0
370	Medication or nutritional supplements	VITAMIN_D_SUPPLEMENT_FREQUENCY	NA	0.9843	2915	0	0	0	0	0
371	Medication or nutritional supplements	VITAMIN_D_SUPPLEMENT_FREQUENCY	Daily	0.1893	2095	1	1	0	0	0
372	Medication or nutritional supplements	VITAMIN_D_SUPPLEMENT_FREQUENCY	Never	0	3700	1	1	1	1	1
373	Medication or nutritional supplements	VITAMIN_D_SUPPLEMENT_FREQUENCY	Regularly (3-5 times/week)	0.823	818	0	0	0	0	0
374	Medication or nutritional supplements	VITAMIN_D_SUPPLEMENT_FREQUENCY	Occasionally (1-2 times/week)	0.7859	637	0	0	0	0	0
375	Medication or nutritional supplements	VITAMIN_D_SUPPLEMENT_FREQUENCY	Rarely (a few times/month)	0.7623	1019	0	0	0	0	0
376	Medication or nutritional supplements	VITAMIN_B_SUPPLEMENT_FREQUENCY	NA	0.9524	2917	0	0	0	0	0
377	Medication or nutritional supplements	VITAMIN_B_SUPPLEMENT_FREQUENCY	Daily	0.7505	1422	0	0	0	0	0
378	Medication or nutritional supplements	VITAMIN_B_SUPPLEMENT_FREQUENCY	Never	0.0355	4755	1	1	1	0	0
379	Medication or nutritional supplements	VITAMIN_B_SUPPLEMENT_FREQUENCY	Rarely (a few times/month)	0.3093	967	0	0	0	0	0
380	Medication or nutritional supplements	VITAMIN_B_SUPPLEMENT_FREQUENCY	Occasionally (1-2 times/week)	0.2103	539	1	0	0	0	0
381	Medication or nutritional supplements	VITAMIN_B_SUPPLEMENT_FREQUENCY	Regularly (3-5 times/week)	0.853	584	0	0	0	0	0
382	Medication or nutritional supplements	PROBIOTIC_FREQUENCY	NA	0.9626	2892	0	0	0	0	0
383	Medication or nutritional supplements	PROBIOTIC_FREQUENCY	Never	0.0833	3515	1	1	1	0	0
384	Medication or nutritional supplements	PROBIOTIC_FREQUENCY	Rarely (a few times/month)	0.8625	1617	0	0	0	0	0
385	Medication or nutritional supplements	PROBIOTIC_FREQUENCY	Regularly (3-5 times/week)	0.1475	835	1	1	0	0	0
386	Medication or nutritional supplements	PROBIOTIC_FREQUENCY	Daily	0.7381	1525	0	0	0	0	0
387	Medication or nutritional supplements	PROBIOTIC_FREQUENCY	Occasionally (1-2 times/week)	0.9749	800	0	0	0	0	0
388	Medication or nutritional supplements	OTHER_SUPPLEMENT_FREQUENCY	Yes	0.9957	5492	0	0	0	0	0
389	Medication or nutritional supplements	OTHER_SUPPLEMENT_FREQUENCY	No	0.002	5247	1	1	1	1	0
390	Medication or nutritional supplements	OTHER_SUPPLEMENT_FREQUENCY	NA	0.8062	445	0	0	0	0	0
452	Physical disease	ACID_REFLUX	I do not have this condition	0	4256	1	1	1	1	1
392	Physical disease	IBD_DIAGNOSIS_REFINED	Microcolitis	0.5754	7	0	0	0	0	0
504	Nervous system diseases	MENTAL_ILLNESS_TYPE_DEPRESSION	No	0	4804	1	1	1	1	1
394	Physical disease	IBD_DIAGNOSIS_REFINED	Ileal Crohn's Disease	0.7645	18	0	0	0	0	0
395	Physical disease	IBD_DIAGNOSIS_REFINED	Ileal and Colonic Crohn's Disease	0.0771	6	1	1	1	0	0
475	Physical disease	CANCER	I do not have this condition	0	4953	1	1	1	1	1
513	Nervous system diseases	MENTAL_ILLNESS_TYPE_PTSD_POSTTRAUMATIC_STRESS_DISORDER	No	0	5289	1	1	1	1	1
501	Nervous system diseases	MENTAL_ILLNESS_TYPE_ANOREXIA_NERVOSA	No	0	5382	1	1	1	1	1
498	Nervous system diseases	MENTAL_ILLNESS_TYPE_BULIMIA_NERVOSA	No	0	5384	1	1	1	1	1
400	Physical disease	IBD	Diagnosed by an alternative medicine practitioner	0.6895	19	0	0	0	0	0
510	Nervous system diseases	MENTAL_ILLNESS_TYPE_BIPOLAR_DISORDER	No	0	5385	1	1	1	1	1
536	Nervous system diseases	MENTAL_ILLNESS_TYPE_SUBSTANCE_ABUSE	No	0	5404	1	1	1	1	1
507	Nervous system diseases	MENTAL_ILLNESS_TYPE_SCHIZOPHRENIA	No	0	5407	1	1	1	1	1
493	Nervous system diseases	VIVID_DREAMS	Never	0.0003	2112	1	1	1	1	1
492	Nervous system diseases	VIVID_DREAMS	Rarely (a few times/month)	0.0004	2323	1	1	1	1	1
465	Physical disease	CDIFF	I do not have this condition	0.0009	7979	1	1	1	1	1
521	Nervous system diseases	ASD	I do not have this condition	0.0018	7976	1	1	1	1	0
393	Physical disease	IBD_DIAGNOSIS_REFINED	Colonic Crohn's Disease	0.0038	116	1	1	1	1	0
403	Physical disease	IBS	I do not have this condition	0.0052	6586	1	1	1	1	0
470	Physical disease	FUNGAL_OVERGROWTH	I do not have this condition	0.0052	6837	1	1	1	1	0
408	Physical disease	SIBO	I do not have this condition	0.0057	7555	1	1	1	1	0
427	Physical disease	CARDIOVASCULAR_DISEASE	I do not have this condition	0.0068	7996	1	1	1	1	0
413	Physical disease	DIABETES	Self-diagnosed	0.5868	10	0	0	0	0	0
514	Nervous system diseases	MENTAL_ILLNESS_TYPE_PTSD_POSTTRAUMATIC_STRESS_DISORDER	Yes	0.0075	149	1	1	1	1	0
437	Physical disease	LIVER_DISEASE	I do not have this condition	0.0083	7981	1	1	1	1	0
416	Physical disease	DIABETES	Diagnosed by an alternative medicine practitioner	0.3427	2	0	0	0	0	0
517	Nervous system diseases	ADD_ADHD	I do not have this condition	0.0123	7561	1	1	1	0	0
460	Physical disease	AUTOIMMUNE	I do not have this condition	0.0127	7092	1	1	1	0	0
419	Physical disease	DIABETES_TYPE	Type I diabetes	0.3144	18	0	0	0	0	0
420	Physical disease	DIABETES_TYPE	Gestational diabetes	0.3387	4	0	0	0	0	0
526	Nervous system diseases	ALZHEIMERS	I do not have this condition	0.0127	8297	1	1	1	0	0
531	Nervous system diseases	EPILEPSY_OR_SEIZURE_DISORDER	I do not have this condition	0.0132	8179	1	1	1	0	0
448	Physical disease	THYROID	I do not have this condition	0.0155	7315	1	1	1	0	0
442	Physical disease	KIDNEY_DISEASE	I do not have this condition	0.0212	8132	1	1	1	0	0
425	Physical disease	MIGRAINE	Diagnosed by an alternative medicine practitioner	0.1121	13	1	1	0	0	0
397	Physical disease	IBD	I do not have this condition	0.0385	9886	1	1	1	0	0
458	Physical disease	TONSILS_REMOVED	NA	0.0397	579	1	1	1	0	0
421	Physical disease	MIGRAINE	I do not have this condition	0.0409	8965	1	1	1	0	0
429	Physical disease	CARDIOVASCULAR_DISEASE	Diagnosed by an alternative medicine practitioner	0.4456	3	0	0	0	0	0
430	Physical disease	CARDIOVASCULAR_DISEASE	Self-diagnosed	0.7943	9	0	0	0	0	0
414	Physical disease	DIABETES	Diagnosed by a medical professional (doctor, physician assistant)	0.0417	187	1	1	1	0	0
499	Nervous system diseases	MENTAL_ILLNESS_TYPE_BULIMIA_NERVOSA	Yes	0.0462	54	1	1	1	0	0
490	Physical disease	SKIN_CONDITION	Diagnosed by an alternative medicine practitioner	0.0552	29	1	1	1	0	0
494	Nervous system diseases	VIVID_DREAMS	Regularly (3-5 times/week)	0.0555	201	1	1	1	0	0
435	Physical disease	LUNG_DISEASE	Diagnosed by an alternative medicine practitioner	0.9506	15	0	0	0	0	0
495	Nervous system diseases	VIVID_DREAMS	Occasionally (1-2 times/week)	0.0592	545	1	1	1	0	0
453	Physical disease	ACID_REFLUX	Self-diagnosed	0.0737	262	1	1	1	0	0
505	Nervous system diseases	MENTAL_ILLNESS_TYPE_DEPRESSION	Yes	0.1048	634	1	1	0	0	0
439	Physical disease	LIVER_DISEASE	Diagnosed by an alternative medicine practitioner	0.4534	12	0	0	0	0	0
440	Physical disease	LIVER_DISEASE	Self-diagnosed	0.6954	7	0	0	0	0	0
398	Physical disease	IBD	Diagnosed by a medical professional (doctor, physician assistant)	0.1289	415	1	1	0	0	0
433	Physical disease	LUNG_DISEASE	NA	0.1297	679	1	1	0	0	0
481	Physical disease	PKU	I do not have this condition	0.1419	10650	1	1	0	0	0
444	Physical disease	KIDNEY_DISEASE	Self-diagnosed	0.3087	10	0	0	0	0	0
445	Physical disease	KIDNEY_DISEASE	Diagnosed by an alternative medicine practitioner	0.4838	4	0	0	0	0	0
431	Physical disease	LUNG_DISEASE	I do not have this condition	0.165	9440	1	1	0	0	0
422	Physical disease	MIGRAINE	Self-diagnosed	0.1846	487	1	1	0	0	0
537	Nervous system diseases	MENTAL_ILLNESS_TYPE_SUBSTANCE_ABUSE	Yes	0.1877	34	1	1	0	0	0
418	Physical disease	DIABETES_TYPE	Type II diabetes	0.1955	86	1	1	0	0	0
487	Physical disease	SKIN_CONDITION	I do not have this condition	0.2124	7920	1	0	0	0	0
478	Physical disease	CHICKENPOX	Yes	0.2276	8541	1	0	0	0	0
456	Physical disease	TONSILS_REMOVED	No	0.3307	8169	0	0	0	0	0
454	Physical disease	ACID_REFLUX	Diagnosed by a medical professional (doctor, physician assistant)	0.3309	793	0	0	0	0	0
488	Physical disease	SKIN_CONDITION	Diagnosed by a medical professional (doctor, physician assistant)	0.3452	2070	0	0	0	0	0
455	Physical disease	ACID_REFLUX	Diagnosed by an alternative medicine practitioner	0.5701	12	0	0	0	0	0
461	Physical disease	AUTOIMMUNE	Diagnosed by a medical professional (doctor, physician assistant)	0.3618	979	0	0	0	0	0
415	Physical disease	DIABETES	NA	0.362	479	0	0	0	0	0
476	Physical disease	CANCER	Diagnosed by a medical professional (doctor, physician assistant)	0.3646	369	0	0	0	0	0
473	Physical disease	FUNGAL_OVERGROWTH	Self-diagnosed	0.37	375	0	0	0	0	0
522	Nervous system diseases	ASD	Self-diagnosed	0.3871	62	0	0	0	0	0
496	Nervous system diseases	VIVID_DREAMS	Daily	0.395	54	0	0	0	0	0
482	Physical disease	PKU	NA	0.402	521	0	0	0	0	0
443	Physical disease	KIDNEY_DISEASE	Diagnosed by a medical professional (doctor, physician assistant)	0.405	122	0	0	0	0	0
391	Physical disease	IBD_DIAGNOSIS_REFINED	NA	0.4326	10973	0	0	0	0	0
412	Physical disease	DIABETES	I do not have this condition	0.4418	10506	0	0	0	0	0
502	Nervous system diseases	MENTAL_ILLNESS_TYPE_ANOREXIA_NERVOSA	Yes	0.457	56	0	0	0	0	0
405	Physical disease	IBS	Diagnosed by an alternative medicine practitioner	0.4623	67	0	0	0	0	0
468	Physical disease	CDIFF	Self-diagnosed	0.8087	17	0	0	0	0	0
508	Nervous system diseases	MENTAL_ILLNESS_TYPE_SCHIZOPHRENIA	Yes	0.5079	31	0	0	0	0	0
434	Physical disease	LUNG_DISEASE	Self-diagnosed	0.5156	23	0	0	0	0	0
404	Physical disease	IBS	Diagnosed by a medical professional (doctor, physician assistant)	0.5206	1025	0	0	0	0	0
471	Physical disease	FUNGAL_OVERGROWTH	Diagnosed by an alternative medicine practitioner	0.5656	513	0	0	0	0	0
423	Physical disease	MIGRAINE	Diagnosed by a medical professional (doctor, physician assistant)	0.5935	970	0	0	0	0	0
396	Physical disease	IBD_DIAGNOSIS_REFINED	Ulcerative colitis	0.5969	64	0	0	0	0	0
480	Physical disease	CHICKENPOX	NA	0.6166	945	0	0	0	0	0
409	Physical disease	SIBO	Self-diagnosed	0.6735	229	0	0	0	0	0
477	Physical disease	CANCER	Diagnosed by an alternative medicine practitioner	0.5387	2	0	0	0	0	0
511	Nervous system diseases	MENTAL_ILLNESS_TYPE_BIPOLAR_DISORDER	Yes	0.6738	53	0	0	0	0	0
486	Physical disease	SKIN_CONDITION	NA	0.731	929	0	0	0	0	0
432	Physical disease	LUNG_DISEASE	Diagnosed by a medical professional (doctor, physician assistant)	0.7334	1027	0	0	0	0	0
463	Physical disease	AUTOIMMUNE	Self-diagnosed	0.7386	83	0	0	0	0	0
424	Physical disease	MIGRAINE	NA	0.7522	749	0	0	0	0	0
483	Physical disease	PKU	Diagnosed by a medical professional (doctor, physician assistant)	0.4973	7	0	0	0	0	0
484	Physical disease	PKU	Diagnosed by an alternative medicine practitioner	0.8812	4	0	0	0	0	0
485	Physical disease	PKU	Self-diagnosed	0.8464	2	0	0	0	0	0
399	Physical disease	IBD	NA	0.7612	746	0	0	0	0	0
428	Physical disease	CARDIOVASCULAR_DISEASE	Diagnosed by a medical professional (doctor, physician assistant)	0.7639	273	0	0	0	0	0
450	Physical disease	THYROID	Self-diagnosed	0.7646	51	0	0	0	0	0
411	Physical disease	SIBO	Diagnosed by a medical professional (doctor, physician assistant)	0.7784	197	0	0	0	0	0
438	Physical disease	LIVER_DISEASE	Diagnosed by a medical professional (doctor, physician assistant)	0.7793	152	0	0	0	0	0
533	Nervous system diseases	EPILEPSY_OR_SEIZURE_DISORDER	Diagnosed by a medical professional (doctor, physician assistant)	0.7935	82	0	0	0	0	0
489	Physical disease	SKIN_CONDITION	Self-diagnosed	0.803	236	0	0	0	0	0
401	Physical disease	IBD	Self-diagnosed	0.8031	118	0	0	0	0	0
410	Physical disease	SIBO	Diagnosed by an alternative medicine practitioner	0.812	104	0	0	0	0	0
479	Physical disease	CHICKENPOX	No	0.8887	1698	0	0	0	0	0
457	Physical disease	TONSILS_REMOVED	Yes	0.8898	2436	0	0	0	0	0
447	Physical disease	THYROID	Diagnosed by a medical professional (doctor, physician assistant)	0.933	828	0	0	0	0	0
406	Physical disease	IBS	Self-diagnosed	0.9391	507	0	0	0	0	0
519	Nervous system diseases	ADD_ADHD	Diagnosed by an alternative medicine practitioner	0.9419	23	0	0	0	0	0
466	Physical disease	CDIFF	Diagnosed by a medical professional (doctor, physician assistant)	0.946	134	0	0	0	0	0
446	Physical disease	THYROID	NA	0.9468	2932	0	0	0	0	0
436	Physical disease	LIVER_DISEASE	NA	0.9519	3032	0	0	0	0	0
417	Physical disease	DIABETES_TYPE	NA	0.9533	11076	0	0	0	0	0
467	Physical disease	CDIFF	Diagnosed by an alternative medicine practitioner	0.956	48	0	0	0	0	0
472	Physical disease	FUNGAL_OVERGROWTH	Diagnosed by a medical professional (doctor, physician assistant)	0.9621	403	0	0	0	0	0
520	Nervous system diseases	ASD	NA	0.9678	2916	0	0	0	0	0
469	Physical disease	FUNGAL_OVERGROWTH	NA	0.9692	3056	0	0	0	0	0
464	Physical disease	CDIFF	NA	0.9707	3006	0	0	0	0	0
459	Physical disease	AUTOIMMUNE	NA	0.9708	2967	0	0	0	0	0
402	Physical disease	IBS	NA	0.9724	2999	0	0	0	0	0
407	Physical disease	SIBO	NA	0.9733	3099	0	0	0	0	0
515	Nervous system diseases	ADD_ADHD	NA	0.9735	2958	0	0	0	0	0
516	Nervous system diseases	ADD_ADHD	Diagnosed by a medical professional (doctor, physician assistant)	0.9817	332	0	0	0	0	0
426	Physical disease	CARDIOVASCULAR_DISEASE	NA	0.9825	2903	0	0	0	0	0
525	Nervous system diseases	ALZHEIMERS	NA	0.9829	2872	0	0	0	0	0
441	Physical disease	KIDNEY_DISEASE	NA	0.9835	2916	0	0	0	0	0
530	Nervous system diseases	EPILEPSY_OR_SEIZURE_DISORDER	NA	0.9837	2909	0	0	0	0	0
518	Nervous system diseases	ADD_ADHD	Self-diagnosed	0.9851	310	0	0	0	0	0
462	Physical disease	AUTOIMMUNE	Diagnosed by an alternative medicine practitioner	0.9869	63	0	0	0	0	0
523	Nervous system diseases	ASD	Diagnosed by a medical professional (doctor, physician assistant)	0.9872	216	0	0	0	0	0
449	Physical disease	THYROID	Diagnosed by an alternative medicine practitioner	0.9996	58	0	0	0	0	0
497	Nervous system diseases	MENTAL_ILLNESS_TYPE_BULIMIA_NERVOSA	NA	1	5746	0	0	0	0	0
500	Nervous system diseases	MENTAL_ILLNESS_TYPE_ANOREXIA_NERVOSA	NA	1	5746	0	0	0	0	0
524	Nervous system diseases	ASD	Diagnosed by an alternative medicine practitioner	0.9856	14	0	0	0	0	0
503	Nervous system diseases	MENTAL_ILLNESS_TYPE_DEPRESSION	NA	1	5746	0	0	0	0	0
506	Nervous system diseases	MENTAL_ILLNESS_TYPE_SCHIZOPHRENIA	NA	1	5746	0	0	0	0	0
527	Nervous system diseases	ALZHEIMERS	Diagnosed by a medical professional (doctor, physician assistant)	0.8504	11	0	0	0	0	0
528	Nervous system diseases	ALZHEIMERS	Self-diagnosed	0.9922	3	0	0	0	0	0
529	Nervous system diseases	ALZHEIMERS	Diagnosed by an alternative medicine practitioner	1	1	0	0	0	0	0
509	Nervous system diseases	MENTAL_ILLNESS_TYPE_BIPOLAR_DISORDER	NA	1	5746	0	0	0	0	0
512	Nervous system diseases	MENTAL_ILLNESS_TYPE_PTSD_POSTTRAUMATIC_STRESS_DISORDER	NA	1	5746	0	0	0	0	0
532	Nervous system diseases	EPILEPSY_OR_SEIZURE_DISORDER	Self-diagnosed	0.3795	9	0	0	0	0	0
535	Nervous system diseases	MENTAL_ILLNESS_TYPE_SUBSTANCE_ABUSE	NA	1	5746	0	0	0	0	0
534	Nervous system diseases	EPILEPSY_OR_SEIZURE_DISORDER	Diagnosed by an alternative medicine practitioner	0.6818	5	0	0	0	0	0
474	Physical disease	CANCER	NA	1	5860	0	0	0	0	0
451	Physical disease	ACID_REFLUX	NA	1	5861	0	0	0	0	0
491	Nervous system diseases	VIVID_DREAMS	NA	1	5949	0	0	0	0	0
538	Digestive system	BMI_CAT	Overweight	0.2088	2544	1	0	0	0	0
539	Digestive system	BMI_CAT	Obese	0.3998	1007	0	0	0	0	0
540	Digestive system	BMI_CAT	Normal	0.7757	6002	0	0	0	0	0
541	Digestive system	BMI_CAT	Underweight	0.977	997	0	0	0	0	0
542	Digestive system	BMI_CAT	NA	0.8714	634	0	0	0	0	0
543	Digestive system	WEIGHT_CHANGE	Remained stable	0.1902	8959	1	1	0	0	0
544	Digestive system	WEIGHT_CHANGE	Increased more than 10 pounds	0.0912	814	1	1	1	0	0
545	Digestive system	WEIGHT_CHANGE	Decreased more than 10 pounds	0.2796	972	1	0	0	0	0
546	Digestive system	WEIGHT_CHANGE	NA	0.6814	439	0	0	0	0	0
547	Digestive system	BOWEL_MOVEMENT_QUALITY	NA	0.9754	2898	0	0	0	0	0
548	Digestive system	BOWEL_MOVEMENT_QUALITY	I tend to have normal formed stool	1	1364	0	0	0	0	0
549	Digestive system	BOWEL_MOVEMENT_QUALITY	I tend to have diarrhea (watery stool)	1	288	0	0	0	0	0
550	Digestive system	BOWEL_MOVEMENT_QUALITY	I tend to be constipated (have difficulty passing stool)	1	306	0	0	0	0	0
551	Digestive system	BOWEL_MOVEMENT_QUALITY	I tend to have normal formed stool - Type 3 and 4	0	4629	1	1	1	1	1
552	Digestive system	BOWEL_MOVEMENT_QUALITY	I tend to be constipated (have difficulty passing stool) - Type 1 and 2	0.2751	622	1	0	0	0	0
553	Digestive system	BOWEL_MOVEMENT_QUALITY	I don't know, I do not have a point of reference	0.9152	209	0	0	0	0	0
554	Digestive system	BOWEL_MOVEMENT_QUALITY	I tend to have diarrhea (watery stool) - Type 5, 6 and 7	0.2008	868	1	0	0	0	0
555	Digestive system	BOWEL_MOVEMENT_FREQUENCY	NA	0.8892	3399	0	0	0	0	0
556	Digestive system	BOWEL_MOVEMENT_FREQUENCY	Two	0.537	2179	0	0	0	0	0
557	Digestive system	BOWEL_MOVEMENT_FREQUENCY	Three	0.0718	614	1	1	1	0	0
558	Digestive system	BOWEL_MOVEMENT_FREQUENCY	One	0.1714	3928	1	1	0	0	0
559	Digestive system	BOWEL_MOVEMENT_FREQUENCY	Less than one	0.4076	827	0	0	0	0	0
560	Digestive system	BOWEL_MOVEMENT_FREQUENCY	Four	0.9614	144	0	0	0	0	0
561	Digestive system	BOWEL_MOVEMENT_FREQUENCY	Five or more	0.7709	93	0	0	0	0	0
562	Allergy	GLUTEN	No	0.1286	8275	1	1	0	0	0
563	Allergy	GLUTEN	I do not eat gluten because it makes me feel bad	0.2345	1396	1	0	0	0	0
564	Allergy	GLUTEN	I was diagnosed with gluten allergy (anti-gluten IgG), but not celiac disease	0.9891	307	0	0	0	0	0
565	Allergy	GLUTEN	NA	0.0837	1097	1	1	1	0	0
566	Allergy	GLUTEN	I was diagnosed with celiac disease	0.0034	109	1	1	1	1	0
567	Allergy	ALLERGIC_TO_TREE_NUTS	No	0.1073	11032	1	1	0	0	0
568	Allergy	ALLERGIC_TO_TREE_NUTS	Yes	0.0816	152	1	1	1	0	0
569	Allergy	ALLERGIC_TO_SHELLFISH	No	0.7127	10959	0	0	0	0	0
570	Allergy	ALLERGIC_TO_SHELLFISH	Yes	0.8067	225	0	0	0	0	0
571	Allergy	ALLERGIC_TO_PEANUTS	No	0.0744	11034	1	1	1	0	0
572	Allergy	ALLERGIC_TO_PEANUTS	Yes	0.8952	150	0	0	0	0	0
573	Allergy	ALLERGIC_TO_I_HAVE_NO_FOOD_ALLERGIES_THAT_I_KNOW_OF	No	0.9804	5488	0	0	0	0	0
574	Allergy	ALLERGIC_TO_I_HAVE_NO_FOOD_ALLERGIES_THAT_I_KNOW_OF	Yes	0.0461	5696	1	1	1	0	0
575	Allergy	ALLERGIC_TO_OTHER	No	0.2046	10250	1	0	0	0	0
576	Allergy	ALLERGIC_TO_OTHER	Yes	0.97	934	0	0	0	0	0
577	Allergy	ALLERGIC_TO_UNSPECIFIED	Yes	0.9093	4306	0	0	0	0	0
578	Allergy	ALLERGIC_TO_UNSPECIFIED	No	0.0916	6878	1	1	1	0	0
579	Allergy	NON_FOOD_ALLERGIES_BEESTINGS	No	0.8853	10926	0	0	0	0	0
580	Allergy	NON_FOOD_ALLERGIES_BEESTINGS	Yes	0.165	258	1	1	0	0	0
581	Allergy	NON_FOOD_ALLERGIES_SUN	No	0.4815	11026	0	0	0	0	0
582	Allergy	NON_FOOD_ALLERGIES_SUN	Yes	0.2063	158	1	0	0	0	0
583	Allergy	NON_FOOD_ALLERGIES_UNSPECIFIED	Yes	0.8082	8520	0	0	0	0	0
584	Allergy	NON_FOOD_ALLERGIES_UNSPECIFIED	No	0.1849	2664	1	1	0	0	0
585	Allergy	NON_FOOD_ALLERGIES_POISON_IVYOAK	No	0.7859	10275	0	0	0	0	0
586	Allergy	NON_FOOD_ALLERGIES_POISON_IVYOAK	Yes	0.1141	909	1	1	0	0	0
587	Allergy	NON_FOOD_ALLERGIES_PET_DANDER	No	0.9445	10184	0	0	0	0	0
588	Allergy	NON_FOOD_ALLERGIES_PET_DANDER	Yes	0.1331	1000	1	1	0	0	0
589	Allergy	SEASONAL_ALLERGIES	Yes	0.8132	4072	0	0	0	0	0
590	Allergy	SEASONAL_ALLERGIES	No	0.0666	6534	1	1	1	0	0
591	Allergy	SEASONAL_ALLERGIES	NA	0.5815	578	0	0	0	0	0
592	Allergy	NON_FOOD_ALLERGIES_DRUG_EG_PENICILLIN	No	0.6116	9936	0	0	0	0	0
593	Allergy	NON_FOOD_ALLERGIES_DRUG_EG_PENICILLIN	Yes	0.1373	1248	1	1	0	0	0
594	Pregnance and infants	CSECTION	No	0.0473	9284	1	1	1	0	0
595	Pregnance and infants	CSECTION	Yes	0.5294	1151	0	0	0	0	0
596	Pregnance and infants	CSECTION	NA	0.8058	749	0	0	0	0	0
597	Pregnance and infants	FED_AS_INFANT	NA	0.9587	3936	0	0	0	0	0
598	Pregnance and infants	FED_AS_INFANT	Primarily breast milk	0.0017	3979	1	1	1	1	0
599	Pregnance and infants	FED_AS_INFANT	Primarily infant formula	0.6228	1962	0	0	0	0	0
600	Pregnance and infants	FED_AS_INFANT	A mixture of breast milk and formula	0.8346	1307	0	0	0	0	0
601	Pregnance and infants	PREGNANT	NA	0.4728	2328	0	0	0	0	0
602	Pregnance and infants	PREGNANT	No	0.1081	8805	1	1	0	0	0
603	Pregnance and infants	PREGNANT	Yes	0.9266	51	0	0	0	0	0
604	Other	COLLECTION_MONTH	March	0.0813	1040	1	1	1	0	0
605	Other	COLLECTION_MONTH	September	0.9998	902	0	0	0	0	0
606	Other	COLLECTION_MONTH	October	0.1009	754	1	1	0	0	0
607	Other	COLLECTION_MONTH	May	0.1081	1140	1	1	0	0	0
608	Other	COLLECTION_MONTH	August	1	960	0	0	0	0	0
609	Other	COLLECTION_MONTH	July	0.9953	975	0	0	0	0	0
610	Other	COLLECTION_MONTH	February	0.0006	1225	1	1	1	1	1
611	Other	COLLECTION_MONTH	June	0.7067	1094	0	0	0	0	0
612	Other	COLLECTION_MONTH	April	0.3802	974	0	0	0	0	0
613	Other	COLLECTION_MONTH	December	0.4442	546	0	0	0	0	0
614	Other	COLLECTION_MONTH	NA	0.3105	4	0	0	0	0	0
615	Other	COLLECTION_MONTH	January	0.0001	1007	1	1	1	1	1
616	Other	COLLECTION_MONTH	November	0.4741	563	0	0	0	0	0
617	Other	COLLECTION_SEASON	Spring	0.1275	3155	1	1	0	0	0
618	Other	COLLECTION_SEASON	Fall	0.9214	2219	0	0	0	0	0
619	Other	COLLECTION_SEASON	Summer	1	3030	0	0	0	0	0
620	Other	COLLECTION_SEASON	Winter	0	2780	1	1	1	1	1
* LAI refers to the Local Aggregation Index.
** The number of samples with the sub-attribute.

## Sheet: Table S3
Table S3. Phenotypes and sub-attributes about physical or nervous system diseases with LAI < 0.01.
Type of phenotype	Phenotype	Sub-attribute	LAI
Physical disease	IBD_DIAGNOSIS_REFINED*	Colonic Crohn's Disease	0.0038
	IBS	I do not have this condition	0.0052
	SIBO	I do not have this condition	0.0057
	CARDIOVASCULAR_DISEASE	I do not have this condition	0.0068
	LIVER_DISEASE	I do not have this condition	0.0083
	ACID_REFLUX	I do not have this condition	0
	CDIFF**	I do not have this condition	0.0009
	FUNGAL_OVERGROWTH***	I do not have this condition	0.0052
	CANCER	I do not have this condition	0
Nervous system diseases	VIVID_DREAMS	Rarely (a few times/month), Never	0.0004, 0.0003
	MENTAL_ILLNESS_TYPE_BULIMIA_NERVOSA	No	0
	MENTAL_ILLNESS_TYPE_ANOREXIA_NERVOSA	No	0
	MENTAL_ILLNESS_TYPE_DEPRESSION	No	0
	MENTAL_ILLNESS_TYPE_SCHIZOPHRENIA	No	0
	MENTAL_ILLNESS_TYPE_BIPOLAR_DISORDER	No	0
	MENTAL_ILLNESS_TYPE_PTSD****	No, Yes	0, 0.0075
	ASD	I do not have this condition	0.0018
	MENTAL_ILLNESS_TYPE_SUBSTANCE_ABUSE	No	0
*IBD_DIAGNOSIS_REFINED refers to the specific type of diagnosed IBD, while another phenotype, “IBD”, refers to whether the individual have the disease and how it was diagnosed.
**CDIFF stands for the intestinal infection caused by bacteria Clostridium difficile.
***FUNGAL_OVERGROWTH means Small intestinal fungal overgrowth (SIFO)。
****MENTAL_ILLNESS_TYPE_PTSD is short for MENTAL_ILLNESS_TYPE_PTSD_POSTTRAUMATIC_STRESS_DISORDER.

## Sheet: Table S4
Table S4. Classification performances of IMETA and baseline methods (sample size > 5000)
IBD_DIAGNOSIS_REFINED	Method*	Specificity**	Recall**	Precision**	FDR**	Accuracy**	F1Score**		IBD_DIAGNOSIS_REFINED {"Colonic Crohn's Disease": 1, 'NA': 0}
	IMETA	1	0.916667	1	0	0.999098	0.956522		Total sample size (train + test): 116 positive, 10973 negative.
	End-to-end	1	0.916667	1	0	0.999098	0.956522
	LinearSVM	1	0.916667	1	0	0.999098	0.956522
	RF	1	0.916667	1	0	0.999098	0.956522
	LR	1	0.916667	1	0	0.999098	0.956522
ALCOHOL_FREQUENCY	Method	Specificity	Recall	Precision	FDR	Accuracy	F1Score		ALCOHOL_FREQUENCY {'Regularly (3-5 times/week)': 1, 'Daily': 1, 'Never': 0}
	IMETA	0.688031	0.853292	0.777133	0.222867	0.779239	0.810377		Total sample size (train + test): 3192 positive, 2584 negative.
	End-to-end	0.665637	0.825705	0.757226	0.242774	0.753979	0.787263
	LinearSVM	0.714286	0.77116	0.76875	0.23125	0.745675	0.769953
	RF	0.69112	0.677116	0.72973	0.27027	0.683391	0.702439
	LR	0.772201	0.777429	0.807818	0.192182	0.775087	0.792332
COLLECTION_SEASON	Method	Specificity	Recall	Precision	FDR	Accuracy	F1Score		COLLECTION_SEASON {'Winter': 1, 'Spring': 0}
	IMETA	0.642405	0.806475	0.666089	0.333911	0.719192	0.728811		Total sample size (train + test): 2780 positive, 3155 negative.
	End-to-end	0.716456	0.747482	0.699483	0.300517	0.730976	0.72153
	LinearSVM	0.737342	0.701439	0.701439	0.298561	0.720539	0.701439
	RF	0.718354	0.690647	0.683274	0.316726	0.705387	0.686941
	LR	0.727848	0.751799	0.708475	0.291525	0.739057	0.729494
LAST_TRAVEL	Method	Specificity	Recall	Precision	FDR	Accuracy	F1Score		LAST_TRAVEL {'Month': 1, '6 months': 1, '1 year': 1, 'I have not been outside of my country of residence in the past year.': 0, '3 months': 1}
	IMETA	0.495378	0.780776	0.659111	0.340889	0.653695	0.713308		Total sample size (train + test): 5934 positive, 4755 negative.
	End-to-end	0.49916	0.7457	0.649835	0.350165	0.635921	0.694243
	LinearSVM	0.584034	0.595278	0.640653	0.359347	0.590271	0.617133
	RF	0.611345	0.625632	0.667266	0.332734	0.61927	0.645779
	LR	0.638655	0.625632	0.683241	0.316759	0.631431	0.653169
VITAMIN_D_SUPPLEMENT_FREQUENCY	Method	Specificity	Recall	Precision	FDR	Accuracy	F1Score		VITAMIN_D_SUPPLEMENT_FREQUENCY {'Daily': 1, 'Never': 0}
IMETA	IMETA	0.775135	0.617143	0.61919	0.38081	0.717931	0.609837		Total sample size (train + test): 2095 positive, 3700 negative.
End-to-end	End-to-end	0.755676	0.591429	0.58709	0.41291	0.696207	0.584163
LinearSVM	LinearSVM	0.716216	0.533333	0.516129	0.483871	0.65	0.52459
RF	RF	0.802703	0.542857	0.609626	0.390374	0.708621	0.574307
LR	LR	0.724324	0.628571	0.564103	0.435897	0.689655	0.594595
WHOLE_EGGS	Method	Specificity	Recall	Precision	FDR	Accuracy	F1Score		WHOLE_EGGS {'Rarely (less than once/week)': 1, 'Never': 1, 'Regularly (3-5 times/week)': 0, 'Daily': 0}
IMETA	IMETA	0.62623	0.554286	0.506896	0.493104	0.596893	0.527417		Total sample size (train + test): 2099 positive, 3043 negative.
End-to-end	End-to-end	0.566557	0.599048	0.490743	0.509257	0.579806	0.537342
LinearSVM	LinearSVM	0.655738	0.571429	0.533333	0.466667	0.621359	0.551724
RF	RF	0.668852	0.457143	0.48731	0.51269	0.582524	0.471744
LR	LR	0.636066	0.580952	0.523605	0.476395	0.613592	0.55079
ALCOHOL_TYPES_WHITE_WINE	Method	Specificity	Recall	Precision	FDR	Accuracy	F1Score		ALCOHOL_TYPES_WHITE_WINE {'Yes': 1, 'No': 0}
IMETA	IMETA	0.659975	0.63354	0.437506	0.562494	0.652368	0.510957		Total sample size (train + test): 3223 positive, 7961 negative.
End-to-end	End-to-end	0.667252	0.586957	0.421386	0.578614	0.644147	0.483338
LinearSVM	LinearSVM	0.710163	0.487578	0.404639	0.595361	0.646113	0.442254
RF	RF	0.711418	0.543478	0.432099	0.567901	0.663092	0.481431
LR	LR	0.705144	0.580745	0.443128	0.556872	0.669348	0.502688
VITAMIN_B_SUPPLEMENT_FREQUENCY	Method	Specificity	Recall	Precision	FDR	Accuracy	F1Score		VITAMIN_B_SUPPLEMENT_FREQUENCY {'Daily': 1, 'Never': 0}
IMETA	IMETA	0.870588	0.425352	0.503542	0.496458	0.768285	0.457397		Total sample size (train + test): 1422 positive, 4755 negative.
End-to-end	End-to-end	0.844538	0.426761	0.458846	0.541154	0.748544	0.436157
LinearSVM	LinearSVM	0.831933	0.43662	0.43662	0.56338	0.7411	0.43662
RF	RF	0.85084	0.422535	0.458015	0.541985	0.752427	0.43956
LR	LR	0.796218	0.577465	0.458101	0.541899	0.745955	0.510903
GLUTEN	Method	Specificity	Recall	Precision	FDR	Accuracy	F1Score		GLUTEN {'I do not eat gluten because it makes me feel bad': 1, 'I was diagnosed with celiac disease': 1, 'I was diagnosed with gluten allergy (anti-gluten IgG), but not celiac disease': 1, 'No': 0}
IMETA	IMETA	0.863043	0.521547	0.456856	0.543144	0.801784	0.485922		Total sample size (train + test): 1812 positive, 8275 negative.
End-to-end	End-to-end	0.868357	0.447514	0.455534	0.544466	0.792864	0.438501
LinearSVM	LinearSVM	0.858696	0.447514	0.409091	0.590909	0.784936	0.427441
RF	RF	0.786232	0.464088	0.321839	0.678161	0.728444	0.38009
LR	LR	0.822464	0.574586	0.414343	0.585657	0.777998	0.481481
BMI_CAT	Method	Specificity	Recall	Precision	FDR	Accuracy	F1Score		BMI_CAT {'Overweight': 1, 'Normal': 0}
IMETA	IMETA	0.712	0.490196	0.419995	0.580005	0.645848	0.451122		Total sample size (train + test): 2544 positive, 6002 negative.
End-to-end	End-to-end	0.723667	0.461176	0.43026	0.56974	0.64538	0.429022
LinearSVM	LinearSVM	0.723333	0.439216	0.402878	0.597122	0.638596	0.420263
RF	RF	0.693333	0.494118	0.406452	0.593548	0.633918	0.446018
LR	LR	0.706667	0.513725	0.42671	0.57329	0.649123	0.466192
MENTAL_ILLNESS_TYPE_PTSD_POSTTRAUMATIC_STRESS_DISORDER	Method	Specificity	Recall	Precision	FDR	Accuracy	F1Score		MENTAL_ILLNESS_TYPE_PTSD_POSTTRAUMATIC_STRESS_DISORDER {'Yes': 1, 'No': 0}
IMETA	IMETA	0.99811	0.266667	0.812857	0.187143	0.977941	0.398278		Total sample size (train + test): 149 positive, 5289 negative.
End-to-end	End-to-end	0.997732	0.32	0.825	0.175	0.979044	0.454462
LinearSVM	LinearSVM	0.99811	0.266667	0.8	0.2	0.977941	0.4
RF	RF	0.996219	0.266667	0.666667	0.333333	0.976103	0.380952
LR	LR	0.969754	0.533333	0.333333	0.666667	0.957721	0.410256
DOG	Method	Specificity	Recall	Precision	FDR	Accuracy	F1Score		DOG {'Yes': 1, 'No': 0}
IMETA	IMETA	0.67424	0.496341	0.408055	0.591945	0.620461	0.435427		Total sample size (train + test): 3274 positive, 7567 negative.
End-to-end	End-to-end	0.711493	0.44878	0.417604	0.582396	0.632074	0.413423
LinearSVM	LinearSVM	0.713342	0.426829	0.392157	0.607843	0.626728	0.408759
RF	RF	0.67107	0.503049	0.398551	0.601449	0.620276	0.444744
LR	LR	0.689564	0.448171	0.384817	0.615183	0.61659	0.414085
EXERCISE_FREQUENCY	Method	Specificity	Recall	Precision	FDR	Accuracy	F1Score		EXERCISE_FREQUENCY {'Never': 1, 'Rarely (a few times/month)': 1, 'Daily': 0, 'Regularly (3-5 times/week)': 0}
IMETA	IMETA	0.825954	0.4	0.347993	0.652007	0.746584	0.369874		Total sample size (train + test): 1502 positive, 6539 negative.
End-to-end	End-to-end	0.843053	0.352	0.340056	0.659944	0.751553	0.344684
LinearSVM	LinearSVM	0.783206	0.38	0.286432	0.713568	0.708075	0.326648
RF	RF	0.694656	0.5	0.272727	0.727273	0.658385	0.352941
LR	LR	0.723664	0.553333	0.314394	0.685606	0.691925	0.400966
ACID_REFLUX	Method	Specificity	Recall	Precision	FDR	Accuracy	F1Score		ACID_REFLUX {'Self-diagnosed': 1, 'Diagnosed by a medical professional (doctor, physician assistant)': 1, 'I do not have this condition': 0, 'Diagnosed by an alternative medicine practitioner': 1}
IMETA	IMETA	0.84507	0.342056	0.3773	0.6227	0.74409	0.347058		Total sample size (train + test): 1067 positive, 4256 negative.
End-to-end	End-to-end	0.848357	0.325234	0.354453	0.645547	0.74334	0.332234
LinearSVM	LinearSVM	0.812207	0.383178	0.338843	0.661157	0.726079	0.359649
RF	RF	0.86385	0.299065	0.355556	0.644444	0.750469	0.324873
LR	LR	0.760563	0.429907	0.310811	0.689189	0.694184	0.360784
MIGRAINE	Method	Specificity	Recall	Precision	FDR	Accuracy	F1Score		MIGRAINE {'I do not have this condition': 0, 'Self-diagnosed': 1, 'Diagnosed by a medical professional (doctor, physician assistant)': 1}
IMETA	IMETA	0.916611	0.235616	0.329038	0.670962	0.821285	0.266676		Total sample size (train + test): 1457 positive, 8965 negative.
End-to-end	End-to-end	0.890524	0.224658	0.270921	0.729079	0.797315	0.232445
LinearSVM	LinearSVM	0.866221	0.267123	0.245283	0.754717	0.782359	0.255738
RF	RF	0.827202	0.308219	0.225	0.775	0.754554	0.260116
LR	LR	0.795987	0.438356	0.259109	0.740891	0.745925	0.3257
TYPES_OF_PLANTS	Method	Specificity	Recall	Precision	FDR	Accuracy	F1Score		TYPES_OF_PLANTS {'Less than 5': 1, '11 to 20': 0, '21 to 30': 0, 'More than 30': 0}
IMETA	IMETA	0.942481	0.179661	0.263144	0.736856	0.866328	0.208561		Total sample size (train + test): 589 positive, 5319 negative.
End-to-end	End-to-end	0.919925	0.274576	0.282151	0.717849	0.855499	0.272701
LinearSVM	LinearSVM	0.906015	0.254237	0.230769	0.769231	0.840948	0.241935
RF	RF	0.780075	0.576271	0.225166	0.774834	0.759729	0.32381
LR	LR	0.849624	0.389831	0.223301	0.776699	0.803723	0.283951
LAST_MOVE	Method	Specificity	Recall	Precision	FDR	Accuracy	F1Score		LAST_MOVE {'I have lived in my current state of residence for more than a year.': 0, 'Within the past 3 months': 1, 'Within the past year': 1, 'Within the past 6 months': 1, 'Within the past month': 1}
IMETA	IMETA	0.972149	0.164557	0.399714	0.600286	0.895558	0.229146		Total sample size (train + test): 787 positive, 7535 negative.
End-to-end	End-to-end	0.956499	0.197468	0.369443	0.630557	0.884514	0.242672
LinearSVM	LinearSVM	0.919098	0.265823	0.256098	0.743902	0.857143	0.26087
RF	RF	0.791777	0.468354	0.190722	0.809278	0.761104	0.271062
LR	LR	0.84748	0.341772	0.190141	0.809859	0.79952	0.244344
MENTAL_ILLNESS_TYPE_DEPRESSION	Method	Specificity	Recall	Precision	FDR	Accuracy	F1Score		MENTAL_ILLNESS_TYPE_DEPRESSION {'Yes': 1, 'No': 0}
IMETA	IMETA	0.936383	0.2	0.309058	0.690942	0.851103	0.229411		Total sample size (train + test): 634 positive, 4804 negative.
End-to-end	End-to-end	0.923909	0.180952	0.295882	0.704118	0.837868	0.197091
LinearSVM	LinearSVM	0.902287	0.238095	0.241935	0.758065	0.825368	0.24
RF	RF	0.956341	0.142857	0.3	0.7	0.862132	0.193548
LR	LR	0.835759	0.349206	0.217822	0.782178	0.779412	0.268293
THYROID	Method	Specificity	Recall	Precision	FDR	Accuracy	F1Score		THYROID {'Self-diagnosed': 1, 'Diagnosed by a medical professional (doctor, physician assistant)': 1, 'I do not have this condition': 0, 'Diagnosed by an alternative medicine practitioner': 1}
IMETA	IMETA	0.928689	0.202128	0.278054	0.721946	0.846005	0.227257		Total sample size (train + test): 937 positive, 7315 negative.
End-to-end	End-to-end	0.888525	0.231915	0.215329	0.784671	0.813801	0.216292
LinearSVM	LinearSVM	0.88388	0.265957	0.227273	0.772727	0.813559	0.245098
RF	RF	0.780055	0.404255	0.190955	0.809045	0.737288	0.259386
LR	LR	0.829235	0.329787	0.198718	0.801282	0.772397	0.248
DRINKING_WATER_SOURCE	Method	Specificity	Recall	Precision	FDR	Accuracy	F1Score		DRINKING_WATER_SOURCE {'Bottled': 1, 'City': 0}
IMETA	IMETA	0.928263	0.159615	0.220542	0.779458	0.854039	0.168027		Total sample size (train + test): 1039 positive, 5127 negative.
End-to-end	End-to-end	0.96074	0.0942308	0.225067	0.774933	0.877066	0.125746
LinearSVM	LinearSVM	0.869476	0.182692	0.130137	0.869863	0.803157	0.152
RF	RF	0.774923	0.375	0.151163	0.848837	0.736305	0.21547
LR	LR	0.831449	0.355769	0.18408	0.81592	0.785515	0.242623
CARDIOVASCULAR_DISEASE	Method	Specificity	Recall	Precision	FDR	Accuracy	F1Score		CARDIOVASCULAR_DISEASE {'Diagnosed by a medical professional (doctor, physician assistant)': 1, 'I do not have this condition': 0}
IMETA	IMETA	0.9955	0.0888889	0.561905	0.438095	0.965901	0.144622		Total sample size (train + test): 273 positive, 7996 negative.
End-to-end	End-to-end	0.993	0.111111	0.559048	0.440952	0.964208	0.164372
LinearSVM	LinearSVM	0.98875	0.148148	0.307692	0.692308	0.961306	0.2
RF	RF	0.99875	0.0740741	0.666667	0.333333	0.968561	0.133333
LR	LR	0.99625	0.0740741	0.4	0.6	0.966143	0.125
* Please refer to Section 3.4.1 and 3.4.2 of the main text for IMETA and the four baseline methods, respectively.
** The calculation methods for the six metrics can be found in Section 3.4.2 of the main text.

## Sheet: Table S5
Table S5. Classification performances of IMETA and baseline methods (sample size < 3500)
SALTED_SNACKS_FREQUENCY	Method*	Specificity**	Recall**	Precision**	FDR**	Accuracy**	F1Score**		SALTED_SNACKS_FREQUENCY {'Regularly (3-5 times/week)': 1, 'Daily': 1, 'Never': 0}
IMETA	IMETA	0.674126	0.789535	0.74873	0.25127	0.737143	0.766455		Total sample size (train + test): 1717 positive, 1428 negative.
End-to-end	End-to-end	0.52028	0.865116	0.688633	0.311367	0.708571	0.764103
LinearSVM	LinearSVM	0.615385	0.726744	0.694444	0.305556	0.67619	0.710227
RF	RF	0.692308	0.773256	0.751412	0.248588	0.736508	0.762178
LR	LR	0.741259	0.784884	0.784884	0.215116	0.765079	0.784884
PREPARED_MEALS_FREQUENCY	Method	Specificity	Recall	Precision	FDR	Accuracy	F1Score		PREPARED_MEALS_FREQUENCY {'Daily': 1, 'Never': 0}
IMETA	IMETA	0.910769	0.557895	0.69381	0.30619	0.830952	0.581704		Total sample size (train + test): 188 positive, 651 negative.
End-to-end	End-to-end	0.923077	0.578947	0.691338	0.308662	0.845238	0.627674
LinearSVM	LinearSVM	0.907692	0.578947	0.647059	0.352941	0.833333	0.611111
RF	RF	0.953846	0.421053	0.727273	0.272727	0.833333	0.533333
LR	LR	0.830769	0.736842	0.56	0.44	0.809524	0.636364
SPECIALIZED_DIET_EXCLUDE_DAIRY	Method	Specificity	Recall	Precision	FDR	Accuracy	F1Score		SPECIALIZED_DIET_EXCLUDE_DAIRY {'Yes': 1, 'No': 0}
IMETA	IMETA	0.93574	0.25	0.325238	0.674762	0.864725	0.272879		Total sample size (train + test): 319 positive, 2771 negative.
End-to-end	End-to-end	0.973285	0.18125	0.534359	0.465641	0.891262	0.251141
LinearSVM	LinearSVM	0.924188	0.28125	0.3	0.7	0.857605	0.290323
RF	RF	0.898917	0.25	0.222222	0.777778	0.831715	0.235294
LR	LR	0.880866	0.40625	0.282609	0.717391	0.831715	0.333333
VIVID_DREAMS	Method	Specificity	Recall	Precision	FDR	Accuracy	F1Score		VIVID_DREAMS {'Occasionally (1-2 times/week)': 1, 'Regularly (3-5 times/week)': 1, 'Daily': 1, 'Never': 0}
IMETA	IMETA	0.762264	0.3975	0.412401	0.587599	0.662329	0.382246		Total sample size (train + test): 800 positive, 2112 negative.
End-to-end	End-to-end	0.716038	0.4575	0.399291	0.600709	0.645205	0.412796
LinearSVM	LinearSVM	0.79717	0.45	0.455696	0.544304	0.702055	0.45283
RF	RF	0.764151	0.3375	0.350649	0.649351	0.64726	0.343949
LR	LR	0.693396	0.5125	0.386792	0.613208	0.643836	0.44086
SPECIALIZED_DIET_PALEODIET_OR_PRIMAL_DIET	Method	Specificity	Recall	Precision	FDR	Accuracy	F1Score		SPECIALIZED_DIET_PALEODIET_OR_PRIMAL_DIET {'Yes': 1, 'No': 0}
IMETA	IMETA	0.997993	0.08	0.5	0.3	0.968285	0.136364		Total sample size (train + test): 104 positive, 2986 negative.
End-to-end	End-to-end	0.995318	0.14	0.844444	0.155556	0.967638	0.217863
LinearSVM	LinearSVM	0.993311	0.2	0.5	0.5	0.967638	0.285714
RF	RF	0.996656	0	0	1	0.964401
LR	LR	0.959866	0.2	0.142857	0.857143	0.935275	0.166667
* Please refer to Section 3.4.1 and 3.4.2 of the main text for IMETA and the four baseline methods, respectively.
** The calculation methods for the six metrics can be found in Section 3.4.2 of the main text.
